# Supplementary material for: Characterization of Genetic Elements Carrying mcr-1 Gene in Escherichia coli from the Community and Hospital Settings in Vietnam
Source: Microbiol Spectr. 2022 Feb 9;10(1):e01356-21. doi: 10.1128/spectrum.01356-21 (PMC8826730; doi:10.1128/spectrum.01356-21)
Supplement: SUPPLEMENTAL FILE 1 — Supplemental material. Download SPECTRUM01356-21_Supp_2_seq7.xlsx, XLSX file, 0.1 MB [file spectrum01356-21_supp_2_seq7.xlsx]

## Sheet: Description_Supplymerary_files
Sheet 1	Description of Additional Supplementary Files
Sheet 2	Table S1	Percentage of antibiotic resistance genes were identified among 105 isolates regardless of presence/absence of mcr-1
Sheet 3	AMR phenotype of 105 isolates	Profiles of antibiotic susceptibility and Multi-locus sequence type (MLST) of 105 E. coli isolates 105 isolates regardless of presence/absence of mcr-1
Sheet 4	ARGs profiles of 94 isolates	Profiles of antibiotic resistance genes of 94 E. coli isolates harbouring mcr-1 gene
Sheet 5	In silico mcr-1 plasmid	Provide information of MLST, mcr-1 location, replicon types of plasmid harboring mcr-1 gene, antibiotic resistance genes co-existance in E.coli isolates
Sheet 6	Plasmids Long & Short reads	Provide characteristics of plasmid harbouring mcr-1 and comparision their molecular characteristics between long reads and short reads sequencing methods.
Sheet 7	33 replicon types	Predicted molecular charactersistics of 33 single and multip replicon harbouring mcr-1
Sheet 8	Accession Number	List of accession number to accession sequencing raw data of 105 E. coli isolates on ENA web (https://www.ebi.ac.uk/ena/browser/view/PRJEB47011)

## Sheet: Table S1
		Antibiotics	Number of Mcr1-Ec isolate (n, %)	Gene name (n)
	beta-lactam	ampicillin	71 (75)	blaTEM-1A (4), blaTEM-1B (50), blaTEM-1C (2), blaTEM-30 (1), blaTEM-70 (8), blaTEM-99 (1), blaTEM-135 (1), blaOXA-10 (2), CARB-2 (3)
		ampicillin, ceftriaxone	9 (10)	blaCTX-M-14 (2), blaCTX-M-15 (1), blaCTX-M-27 (1), blaCTX-M-55 (5), blaTEM-20 (2), blaTEM-52B (1)
	Phenicol	chloramphenicol	71 (75)	catA1(5), cmlA1 (44), floR (51)
	Fluoroquinolone	ciprofloxacin I/R	49 (51)	qnrS1 (40), qnrS2 (9)
	Macrolide	erythromycin, azithromycin	26 (27)	mef(B) (12), mph(A) (14)
	Fosfomycin	fosfomycin	3 (3)	fosA3 (3)
	Aminoglycoside	gentamicin	37 (39)	aac(3)-IId (34), aac(3)-Iva (3)
		hygromicin	2 (2)	aph(4)-Ia (2)
		kanamycin	60 (64)	aph(3')-Ia (48), aph(3')-IIa (3), aph(6)-Id (42)
		streptomycin	93 (98)	aadA1 (43), aadA12 (1), aadA17 (1), aadA2 (53), aadA22 (2), aadA3 (3), aadA5 (6), aadA8b (1), ant(3'')-Ia (5), aph(3'')-Ib (37), strA (4)
	Sulfonamide	sulfisoxazole	90 (95)	sul1 (17), sul2 (47), sul3 (61)
	Glycylcycline	tetracycline	86 (94)	tet(A) (86), tet(B) (2), tet(M) (19)
		lincomycin	7 (7)	Inu(F)
		rifampicin	4 (4)	ARR-3 (3), ARR-2 (1)
	Folate pathway antagonist	trimethoprim	77 (81)	dfrA1 (5), dfrA12 (49), dfrA14 (21), dfrA15 (2), dfrA16 (2), dfrA17 (7)

## Sheet:  AMR phenotype of 105 isolates
Labbook_ID	Micro_ID	HH_ID	Source	Isolate_ID	MIC_colistin	ESBL	AMP	CAZ	CTX	FEB	GEN	CIP	SXT	AK	IMP	MEM	AMR_profile	ST	Locus1	Locus2	Locus3	Locus4	Locus5	Locus6	Locus7
1	AS6.2	H001	Animal	1_S1	1	0	1	0	0	0	0	0	1	0	0	0	CO-AMP-SXT	ST 1011	adk(6)	fumC(4)	gyrB(159)	icd(44)	mdh(112)	purA(1)	recA(17)
2	149.2	H011	Human	2_S1	1	0	1	0	0	0	1	1	1	0	0	0	CO-AMP-GEN-CIP-SXT	ST 354	adk(85)	fumC(88)	gyrB(78)	icd(29)	mdh(59)	purA(58)	recA(62)
3	150.2	H011	Human	3_S3	0	0	1	0	1	0	1	1	1	0	0	0	AMP-CTX-GEN-CIP-SXT	ST 648	adk(92)	fumC(4)	gyrB(87)	icd(96)	mdh(70)	purA(58)	recA(2)
4	169.2	H043	Human	4_S2	1	0	1	0	0	0	0	0	1	0	0	0	CO-AMP-SXT	ST 2936	adk(10)	fumC(11)	gyrB(4)	icd(8)	mdh(8)	purA(2)	recA(2)
5	170.2	H043	Human	5_S3	0	0	0	0	0	0	1	0	0	0	0	0	GEN	ST 93	adk(6)	fumC(11)	gyrB(4)	icd(10)	mdh(7)	purA(8)	recA(6)
6	AS74.3	H045	Animal	6_S4	1	0	1	0	0	0	0	0	1	0	0	0	CO-AMP-SXT	ST 3274	adk(10)	fumC(11)	gyrB(125)	icd(8)	mdh(7)	purA(8)	recA(2)
7	W125.1	H045	Water	7_S7	0	0	1	0	0	0	1	1	1	0	0	0	AMP-GEN-CIP-SXT	ST 48	adk(6)	fumC(11)	gyrB(4)	icd(8)	mdh(8)	purA(8)	recA(2)
8	148.1	H061	Human	8_S8	0	0	1	0	0	0	1	1	1	0	0	0	AMP-GEN-CIP-SXT	ST 93	adk(6)	fumC(11)	gyrB(4)	icd(10)	mdh(7)	purA(8)	recA(6)
9	W102.1	H061	Water	9_S5	1	0	1	0	0	0	0	0	1	0	0	0	CO-AMP-SXT	ST 48	adk(6)	fumC(11)	gyrB(4)	icd(8)	mdh(8)	purA(8)	recA(2)
11	F100.3	H062	Food	11_S11	1	0	1	0	0	0	1	1	1	0	0	0	CO-AMP-GEN-CIP-SXT	ST 2705	adk(10)	fumC(11)	gyrB(4)	icd(10)	mdh(7)	purA(8)	recA(2)
12	190.1	H068	Human	12_S12	1	0	1	0	0	0	1	1	1	0	0	0	CO-AMP-GEN-CIP-SXT	ST 34	adk(10)	fumC(11)	gyrB(4)	icd(1)	mdh(8)	purA(8)	recA(2)
13	141.3	H069	Human	13_S6	1	0	1	0	0	0	1	1	1	0	0	0	CO-AMP-GEN-CIP-SXT	ST 93	adk(6)	fumC(11)	gyrB(4)	icd(10)	mdh(7)	purA(8)	recA(6)
14	142.2	H069	Human	14_S7	1	0	1	0	0	0	0	0	1	0	0	0	CO-AMP-SXT	ST 48	adk(6)	fumC(11)	gyrB(4)	icd(8)	mdh(8)	purA(8)	recA(2)
15	144.3	H081	Human	15_S8	1	0	1	0	0	0	0	0	1	0	0	0	CO-AMP-SXT	ST 1638	adk(10)	fumC(11)	gyrB(4)	icd(12)	mdh(8)	purA(45)	recA(2)
16	145.2	H081	Human	16_S9	1	0	1	0	0	0	1	1	1	0	0	0	CO-AMP-GEN-CIP-SXT	ST 1011	adk(6)	fumC(4)	gyrB(159)	icd(44)	mdh(112)	purA(1)	recA(17)
17	173.1	H104	Human	17_S1	0	0	0	0	0	0	0	0	0	0	0	0	0	ST 1426	adk(~6)	fumC(4)	gyrB(12)	icd(9)	mdh(9)	purA(12)	recA(7)
18	161.1	H111	Human	18_S2	1	0	1	0	0	0	0	0	1	0	0	0	CO-AMP-SXT	ST 48	adk(6)	fumC(11)	gyrB(4)	icd(8)	mdh(8)	purA(8)	recA(2)
19	AS81.1	H111	Animal	19_S3	1	0	1	0	0	0	0	0	1	0	0	0	CO-AMP-SXT	ST 1408	adk(8)	fumC(7)	gyrB(5)	icd(220)	mdh(8)	purA(8)	recA(2)
20	36.4	H119	Human	20_S4	1	0	1	0	0	0	1	1	1	0	0	0	CO-AMP-GEN-CIP-SXT	ST 10	adk(10)	fumC(11)	gyrB(4)	icd(8)	mdh(8)	purA(8)	recA(2)
21	W15.4	H119	Water	21_S5	1	0	1	0	0	0	1	1	1	0	0	0	CO-AMP-GEN-CIP-SXT	ST 206	adk(6)	fumC(7)	gyrB(5)	icd(1)	mdh(8)	purA(18)	recA(2)
23	AS18.2	H127	Animal	23_S11	0	0	1	0	0	0	0	0	1	0	0	0	AMP-SXT	ST 10350	adk(10)	fumC(11)	gyrB(4)	icd(8)	mdh(8)	purA(2)	recA(6)
24	54.5	H130	Human	24_S8	1	0	1	0	0	0	0	0	1	0	0	0	CO-AMP-SXT	ST 6907	adk(10)	fumC(929)	gyrB(4)	icd(8)	mdh(8)	purA(2)	recA(2)
25	W21.3	H130	Water	25_S9	1	0	1	0	0	0	0	0	1	0	0	0	CO-AMP-SXT	ST 155	adk(6)	fumC(4)	gyrB(14)	icd(16)	mdh(24)	purA(8)	recA(14)
26	46.4	H131	Human	26_S10	1	1	1	0	0	0	0	0	1	0	0	0	CO-ESBL-AMP-SXT	ST 6891	adk(10)	fumC(11)	gyrB(5)	icd(8)	mdh(580)	purA(219)	recA(2)
27	50.3	H131	Human	27_S11	1	0	1	0	0	0	1	1	1	0	0	0	CO-AMP-GEN-CIP-SXT	ST 683	adk(6)	fumC(4)	gyrB(127)	icd(16)	mdh(24)	purA(8)	recA(6)
28	26.2	H136	Human	28_S12	1	0	1	1	1	1	1	1	1	0	0	0	CO-AMP-CAZ-CTX-FEB-GEN-CIP-SXT	ST 162	adk(9)	fumC(65)	gyrB(5)	icd(1)	mdh(9)	purA(13)	recA(6)
29	28.3	H136	Human	29_S13	0	0	1	0	0	0	0	0	1	0	0	0	AMP-SXT	ST 215	adk(10)	fumC(11)	gyrB(4)	icd(8)	mdh(8)	purA(18)	recA(2)
30	AS26.3	H136	Animal	30_S14	1	0	1	0	0	0	0	1	1	0	0	0	CO-AMP-CIP-SXT	ST 1011	adk(6)	fumC(4)	gyrB(159)	icd(44)	mdh(112)	purA(1)	recA(17)
31	31.3	H137	Human	31_S15	1	0	1	0	0	0	0	0	1	0	0	0	CO-AMP-SXT	ST 6746	adk(6)	fumC(~7)	gyrB(4)	icd(8)	mdh(8)	purA(8)	recA(2)
32	32.2	H137	Human	32_S16	0	0	1	0	0	0	0	1	1	0	0	0	AMP-CIP-SXT	ST 155	adk(6)	fumC(4)	gyrB(14)	icd(16)	mdh(24)	purA(8)	recA(14)
33	AS23.2	H137	Animal	33_S13	1	0	1	0	0	0	1	1	1	0	0	0	CO-AMP-GEN-CIP-SXT	ST 155	adk(6)	fumC(4)	gyrB(14)	icd(16)	mdh(24)	purA(8)	recA(14)
34	34.1	H138	Human	34_S2	1	0	1	1	1	1	0	0	1	0	0	1	CO-AMP-CAZ-CTX-FEB-SXT	ST 871	adk(64)	fumC(7)	gyrB(1)	icd(8)	mdh(8)	purA(8)	recA(6)
35	AS21.2	H138	Animal	35_S14	0	0	1	0	0	0	0	1	1	0	0	0	AMP-CIP-SXT	ST 683	adk(6)	fumC(4)	gyrB(127)	icd(16)	mdh(24)	purA(8)	recA(6)
36	125.2	H145	Human	36_S4	1	1	1	1	1	0	0	0	1	0	0	0	CO-ESBL-AMP-CAZ-CTX-SXT	ST 3107	adk(10)	fumC(11)	gyrB(5)	icd(8)	mdh(7)	purA(219)	recA(2)
37	AS12.3	H145	Animal	37_S5	0	0	1	0	0	0	1	1	1	0	0	0	AMP-GEN-CIP-SXT	ST 695	adk(10)	fumC(11)	gyrB(4)	icd(12)	mdh(8)	purA(18)	recA(2)
38	104.3	H146	Human	38_S6	1	0	1	0	0	0	1	1	1	0	0	0	CO-AMP-GEN-CIP-SXT	ST 6396	adk(6)	fumC(11)	gyrB(5)	icd(8)	mdh(8)	purA(8)	recA(2)
39	201.1	H146	Human	39_S7	0	0	1	0	0	0	0	1	1	0	0	0	AMP-CIP-SXT	ST 871	adk(64)	fumC(7)	gyrB(1)	icd(8)	mdh(8)	purA(8)	recA(6)
40	116.1	H147	Human	40_S8	0	0	1	0	0	0	0	1	1	0	0	0	AMP-CIP-SXT	ST 8335	adk(136)	fumC(11)	gyrB(5)	icd(12)	mdh(11)	purA(8)	recA(6)
42	132.1	H150	Human	42_S15	0	0	1	0	0	0	0	0	1	0	0	0	AMP-SXT	ST 3595	adk(112)	fumC(11)	gyrB(~790)	icd(12)	mdh(8)	purA(88)	recA(86)
43	AS73.2	H150	Animal	43_S11	1	0	1	0	0	0	1	1	1	0	0	0	CO-AMP-GEN-CIP-SXT	ST 10	adk(10)	fumC(11)	gyrB(4)	icd(8)	mdh(8)	purA(8)	recA(2)
44	AS56.2	H151	Animal	44_S12	0	0	1	0	0	0	1	1	1	0	0	0	AMP-GEN-CIP-SXT	ST 1716	adk(10)	fumC(27)	gyrB(4)	icd(8)	mdh(8)	purA(8)	recA(164)
45	F56.1	H151	Food	45_S13	1	0	1	0	0	0	0	1	1	0	0	0	CO-AMP-CIP-SXT	ST 48	adk(6)	fumC(11)	gyrB(4)	icd(8)	mdh(8)	purA(8)	recA(2)
46	88.2	H153	Human	46_S14	0	0	1	0	0	0	0	0	1	0	0	0	AMP-SXT	ST 648	adk(92)	fumC(4)	gyrB(87)	icd(96)	mdh(70)	purA(58)	recA(2)
47	AS71.1	H154	Animal	47_S15	1	0	1	0	0	0	1	0	1	0	0	0	CO-AMP-GEN-SXT	ST 10	adk(10)	fumC(11)	gyrB(4)	icd(8)	mdh(8)	purA(8)	recA(2)
48	AS71.3	H154	Animal	48_S16	0	0	1	0	0	0	0	0	1	0	0	0	AMP-SXT	ST 10	adk(10)	fumC(11)	gyrB(4)	icd(8)	mdh(8)	purA(8)	recA(2)
49	F79.5	H155	Food	49_S1	1	0	1	0	0	0	1	1	1	1	0	0	CO-AMP-GEN-CIP-SXT-AK	ST 189	adk(10)	fumC(27)	gyrB(5)	icd(10)	mdh(12)	purA(8)	recA(49)
50	AS68.1	H156	Animal	50_S2	1	0	1	0	0	0	1	1	1	0	0	0	CO-AMP-GEN-CIP-SXT	ST 48	adk(6)	fumC(11)	gyrB(4)	icd(8)	mdh(8)	purA(8)	recA(2)
51	119.2	H175	Human	51_S3	1	0	1	0	0	0	0	1	1	0	0	0	CO-AMP-CIP-SXT	206Cplx	adk(6)	fumC(~1444)	gyrB(5)	icd(10)	mdh(8)	purA(~719)	recA(2)
52	202.2	H175	Human	52_S4	1	0	1	0	0	0	1	1	1	0	0	0	CO-AMP-GEN-CIP-SXT	ST 48	adk(6)	fumC(11)	gyrB(4)	icd(8)	mdh(8)	purA(8)	recA(2)
53	AS69.2	H175	Animal	53_S5	0	0	1	0	0	0	1	0	1	0	0	0	AMP-GEN-SXT	ST 48	adk(6)	fumC(11)	gyrB(4)	icd(8)	mdh(8)	purA(8)	recA(2)
54	AS52.1	H193	Animal	54_S6	1	0	1	0	0	0	0	1	0	0	0	0	CO-AMP-CIP	ST 7122	adk(623)	fumC(11)	gyrB(4)	icd(12)	mdh(8)	purA(45)	recA(2)
55	140.1	H199	Human	55_S7	0	0	1	0	0	0	1	1	1	0	0	0	AMP-GEN-CIP-SXT	ST 93	adk(6)	fumC(11)	gyrB(4)	icd(10)	mdh(7)	purA(8)	recA(6)
56	AS39.2	H199	Animal	56_S8	0	0	1	0	0	0	0	1	0	0	0	0	AMP-CIP	ST 189	adk(10)	fumC(27)	gyrB(5)	icd(10)	mdh(12)	purA(8)	recA(49)
57	60.2	H202	Human	57_S9	1	0	1	0	0	0	0	0	1	0	0	0	CO-AMP-SXT	ST 540	adk(6)	fumC(7)	gyrB(57)	icd(1)	mdh(8)	purA(8)	recA(2)
58	138.1	H202	Human	58_S10	0	0	1	0	0	0	0	0	1	0	0	0	AMP-SXT	ST 746	adk(10)	fumC(7)	gyrB(4)	icd(8)	mdh(12)	purA(8)	recA(2)
59	AS45.3	H202	Animal	59_S11	1	0	1	0	0	0	0	0	1	0	0	0	CO-AMP-SXT	ST 1720	adk(9)	fumC(270)	gyrB(33)	icd(131)	mdh(24)	purA(8)	recA(7)
60	77.3	H212	Human	60_S12	0	0	1	0	0	0	0	0	1	0	0	0	AMP-SXT	ST 10	adk(10)	fumC(11)	gyrB(4)	icd(8)	mdh(8)	purA(8)	recA(2)
61	AS33.2	H212	Animal	61_S13	1	0	1	0	0	0	0	0	0	0	0	0	CO-AMP	ST 1684	adk(10)	fumC(11)	gyrB(5)	icd(10)	mdh(7)	purA(8)	recA(2)
62	55.1	H217	Human	62_S14	1	0	1	0	0	0	0	1	1	0	0	0	CO-AMP-CIP-SXT	ST 206	adk(6)	fumC(7)	gyrB(5)	icd(1)	mdh(8)	purA(18)	recA(2)
63	AS43.1	H217	Animal	63_S15	0	0	1	0	0	0	0	0	1	0	0	0	AMP-SXT	ST 58	adk(6)	fumC(4)	gyrB(4)	icd(16)	mdh(24)	purA(8)	recA(14)
64	4.1	H220	Human	64_S16	0	0	1	0	0	0	0	0	0	0	0	0	AMP	ST 10865	adk(6)	fumC(11)	gyrB(4)	icd(92)	mdh(7)	purA(18)	recA(6)
65	AS37.3	H220	Animal	65_S1	1	0	1	0	0	0	0	0	1	0	0	0	CO-AMP-SXT	ST 10	adk(10)	fumC(11)	gyrB(4)	icd(8)	mdh(8)	purA(8)	recA(2)
66	234.2	H236	Human	66_S2	1	0	1	0	0	0	0	1	1	0	0	0	CO-AMP-CIP-SXT	ST 7199	adk(6)	fumC(7)	gyrB(5)	icd(1)	mdh(618)	purA(8)	recA(2)
67	235.2	H236	Human	67_S3	1	1	1	1	1	1	1	1	1	0	0	0	CO-ESBL-AMP-CAZ-CTX-FEB-GEN-CIP-SXT	ST 1011	adk(6)	fumC(4)	gyrB(159)	icd(44)	mdh(112)	purA(1)	recA(17)
68	215.2	H264	Human	68_S4	0	0	1	0	0	0	0	0	1	0	0	0	AMP-SXT	ST 189	adk(10)	fumC(27)	gyrB(5)	icd(10)	mdh(12)	purA(8)	recA(49)
69	AS93.1	H264	Animal	69_S5	1	0	1	0	0	0	0	1	1	0	0	0	CO-AMP-CIP-SXT	ST 10	adk(10)	fumC(11)	gyrB(4)	icd(8)	mdh(8)	purA(8)	recA(2)
70	238.2	H266	Human	70_S6	1	0	1	0	0	0	1	1	1	0	0	0	CO-AMP-GEN-CIP-SXT	ST 5946	adk(6)	fumC(11)	gyrB(5)	icd(8)	mdh(179)	purA(8)	recA(2)
71	AS104.2	H266	Animal	71_S18	1	0	1	0	0	0	0	0	1	0	0	0	CO-AMP-SXT	ST 11278	adk(10)	fumC(11)	gyrB(603)	icd(8)	mdh(8)	purA(8)	recA(2)
72	W145.1	H266	Water	72_S8	1	0	1	0	0	0	0	0	1	0	0	0	CO-AMP-SXT	ST 4015	adk(348)	fumC(11)	gyrB(125)	icd(8)	mdh(7)	purA(8)	recA(2)
73	AS102.1	H269	Animal	73_S19	1	0	1	0	0	0	1	1	1	0	0	0	CO-AMP-GEN-CIP-SXT	10Cplx	adk(6)	fumC(11)	gyrB(4)	icd(~8)	mdh(7)	purA(86)	recA(2)
74	252.3	H275	Human	74_S10	1	0	1	0	0	0	0	0	0	0	0	0	CO-AMP	ST 6836	adk(10)	fumC(920)	gyrB(5)	icd(10)	mdh(12)	purA(8)	recA(6)
75	AS114.4	H275	Animal	75_S11	1	0	1	0	1	0	1	0	1	0	0	0	CO-AMP-CTX-GEN-SXT	ST 206	adk(6)	fumC(7)	gyrB(5)	icd(1)	mdh(8)	purA(18)	recA(2)
76	W168.2	H275	Water	76_S12	1	0	1	0	0	0	0	1	1	0	0	0	CO-AMP-CIP-SXT	ST 206	adk(6)	fumC(7)	gyrB(5)	icd(1)	mdh(8)	purA(18)	recA(2)
77	255.2	H276	Human	77_S13	1	0	1	0	0	0	1	0	1	0	0	0	CO-AMP-GEN-SXT	ST 10	adk(10)	fumC(11)	gyrB(4)	icd(8)	mdh(8)	purA(8)	recA(2)
78	AS116.2	H276	Animal	78_S14	1	0	1	0	0	0	0	0	0	0	0	0	CO-AMP	ST 48	adk(6)	fumC(11)	gyrB(4)	icd(8)	mdh(8)	purA(8)	recA(2)
79	260.2	H306	Human	79_S15	1	0	1	0	0	0	0	0	1	0	0	0	CO-AMP-SXT	ST 191	adk(6)	fumC(29)	gyrB(5)	icd(18)	mdh(11)	purA(8)	recA(41)
80	261.4	H306	Human	80_S16	1	0	1	0	0	0	1	1	1	0	0	0	CO-AMP-GEN-CIP-SXT	ST 206	adk(6)	fumC(7)	gyrB(5)	icd(1)	mdh(8)	purA(18)	recA(2)
81	AS108.1	H306	Animal	81_S17	0	0	1	0	0	0	1	1	1	0	0	0	AMP-GEN-CIP-SXT	ST 34	adk(10)	fumC(11)	gyrB(4)	icd(1)	mdh(8)	purA(8)	recA(2)
82	AS109.1	H306	Animal	82_S18	0	0	1	0	0	0	1	1	1	0	0	0	AMP-GEN-CIP-SXT	ST 189	adk(10)	fumC(27)	gyrB(5)	icd(10)	mdh(12)	purA(8)	recA(49)
83	257.2	H314	Human	83_S19	1	0	1	0	0	0	0	0	1	0	0	0	CO-AMP-SXT	ST 191	adk(6)	fumC(29)	gyrB(5)	icd(18)	mdh(11)	purA(8)	recA(41)
84	259.1	H314	Human	84_S20	1	0	1	0	0	0	0	0	1	0	0	0	CO-AMP-SXT	ST 191	adk(6)	fumC(29)	gyrB(5)	icd(18)	mdh(11)	purA(8)	recA(41)
85	AS119.1	H314	Animal	85_S20	0	0	1	0	0	0	0	1	1	0	0	0	AMP-CIP-SXT	ST 6706	adk(6)	fumC(11)	gyrB(4)	icd(8)	mdh(354)	purA(8)	recA(2)
86	AS120.3	H314	Animal	86_S21	1	0	1	0	0	0	0	0	1	0	0	0	CO-AMP-SXT	ST 4358	adk(6)	fumC(11)	gyrB(95)	icd(104)	mdh(8)	purA(8)	recA(2)
87	W173.2	H314	Water	87_S22	1	0	1	0	0	0	0	0	1	0	0	0	CO-AMP-SXT	ST 191	adk(6)	fumC(29)	gyrB(5)	icd(18)	mdh(11)	purA(8)	recA(41)
88	AS111.1	H321	Animal	88_S23	0	0	1	0	0	0	1	1	1	0	0	0	AMP-GEN-CIP-SXT	ST 206	adk(6)	fumC(7)	gyrB(5)	icd(1)	mdh(8)	purA(18)	recA(2)
89	W169.2	H321	Water	89_S24	1	0	1	0	0	0	0	0	1	0	0	0	CO-AMP-SXT	ST 10	adk(10)	fumC(11)	gyrB(4)	icd(8)	mdh(8)	purA(8)	recA(2)
90	W171.1	H321	Water	90_S25	1	0	1	0	0	0	1	1	1	0	0	0	CO-AMP-GEN-CIP-SXT	ST 155	adk(6)	fumC(4)	gyrB(14)	icd(16)	mdh(24)	purA(8)	recA(14)
91	AS2.1	H026	Animal	91_S13	0	0	1	0	0	0	0	1	1	0	0	0	AMP-CIP-SXT	ST 1286	adk(10)	fumC(174)	gyrB(4)	icd(8)	mdh(8)	purA(8)	recA(2)
92	13.2	H001	Human	92_S16	0	0	1	0	0	0	0	0	0	0	0	0	AMP	ST 1771	adk(224)	fumC(4)	gyrB(54)	icd(247)	mdh(11)	purA(1)	recA(7)
93	18.3	H004	Human	93_S10	0	0	1	0	0	0	1	1	1	0	0	0	AMP-GEN-CIP-SXT	ST 101	adk(43)	fumC(41)	gyrB(15)	icd(18)	mdh(11)	purA(7)	recA(6)
94	194.3	H023	Human	94_S11	1	0	1	0	0	0	0	0	1	0	0	0	CO-AMP-SXT	ST 2614	adk(31)	fumC(276)	gyrB(83)	icd(140)	mdh(1)	purA(187)	recA(2)
95	2.1	H193	Human	95_S7	1	0	1	1	0	0	1	0	1	0	0	0	CO-AMP-CAZ-GEN-SXT	ST 1246	adk(6)	fumC(4)	gyrB(15)	icd(56)	mdh(11)	purA(26)	recA(6)
96	2.2	H193	Human	96_S8	0	0	1	0	0	0	1	0	1	0	0	0	AMP-GEN-SXT	ST 1246	adk(6)	fumC(4)	gyrB(15)	icd(56)	mdh(11)	purA(26)	recA(6)
97	237.2	H269	Human	97_S12	1	0	1	0	0	0	1	1	1	0	0	0	CO-AMP-GEN-CIP-SXT	10Cplx	adk(6)	fumC(11)	gyrB(4)	icd(~8)	mdh(7)	purA(86)	recA(2)
98	6.1	H026	Human	98_S9	1	0	0	0	0	0	1	0	1	0	0	0	CO-GEN-SXT	ST 2936	adk(10)	fumC(11)	gyrB(4)	icd(8)	mdh(8)	purA(2)	recA(2)
99	W8.4	H004	Water	99_S15	0	0	1	0	0	0	0	0	1	0	0	0	AMP-SXT	ST 6783	adk(6)	fumC(11)	gyrB(4)	icd(1)	mdh(11)	purA(8)	recA(2)
100	AS6.1	H001	Animal	100_S14	0	0	0	0	0	0	0	0	0	0	0	0	0	206Cplx	adk(6)	fumC(7)	gyrB(5)	icd(1)	mdh(8)	purA(18)	recA(~485)
101	Pus		Clinical	41_S9-cli	0	0	1	0	0	0	1	1	1	0	0	0	AMP-GEN-CIP-SXT	ST 224	adk(6)	fumC(4)	gyrB(33)	icd(16)	mdh(11)	purA(8)	recA(6)
102	Pus		Clinical	42_S10-cli	0	0	1	0	0	0	1	1	1	0	0	0	AMP-GEN-CIP-SXT	ST 224	adk(6)	fumC(4)	gyrB(33)	icd(16)	mdh(11)	purA(8)	recA(6)
103	Urine		Clinical	43_S11-cli	0	1	1	1	1	1	1	1	1	0	0	0	ESBL-AMP-CAZ-CTX-FEB-GEN-CIP-SXT	ST 354	adk(85)	fumC(88)	gyrB(78)	icd(29)	mdh(59)	purA(58)	recA(62)
104	Blood		Clinical	48_S16-cli	1	0	1	0	0	0	0	0	1	0	0	0	CO-AMP-SXT	ST 6807	adk(6)	fumC(165)	gyrB(4)	icd(10)	mdh(568)	purA(8)	recA(6)
105	Pus		Clinical	58_S25-cli	0	1	1	1	1	0	1	1	1	0	0	0	ESBL-AMP-CAZ-CTX-GEN-CIP-SXT	ST 361	adk(10)	fumC(99)	gyrB(5)	icd(91)	mdh(8)	purA(7)	recA(2)
106	Throat swab		Clinical	59_S26-cli	1	1	1	1	1	0	0	1	0	0	0	0	CO-ESBL-AMP-CAZ-CTX-CIP	ST 117	adk(20)	fumC(45)	gyrB(41)	icd(43)	mdh(944?)	purA(32)	recA(2)
108	Fluid		Clinical	64_S31-cli	0	0	0	0	0	1	0	1	1	0	0	0	FEB-CIP-SXT	ST --	adk(9)	fumC(~494)	gyrB(32)	icd(1)	mdh(11)	purA(8)	recA(6)
109	Throat swab		Clinical	65_S32-cli	1	1	1	1	1	0	0	1	1	0	0	0	CO-ESBL-AMP-CAZ-CTX-CIP-SXT	ST 117	adk(20)	fumC(45)	gyrB(41)	icd(43)	mdh(5)	purA(32)	recA(2)

## Sheet: ARGs profiles of 94 isolates
Labbook_ID	Micro_ID	HH_ID	Source	Isolate_ID	Total ARGs	aac(3)-IId	aac(3)-IVa	aadA1	aadA12	aadA17	aadA2	aadA22	aadA3	aadA5	aadA8b	ant(3'')-Ia	aph(3')-Ia	aph(3'')-Ib	aph(3')-IIa	aph(4)-Ia	aph(4)-Ia	aph(6)-Id	ARR-2	ARR-3	blaCARB-2	blaCTX-M-14	blaCTX-M-15	blaCTX-M-27	blaCTX-M-55	blaOXA-10	blaTEM-135	blaTEM-1A	blaTEM-1B	blaTEM-1C	blaTEM-20	blaTEM-30	blaTEM-52B	blaTEM-70	blaTEM-99	cmlA1	dfrA1	dfrA12	dfrA14	dfrA15	dfrA16	dfrA17	floR	fosA3	mcr-1
1	AS6.2	H001	Animal	1_S1	2	0	0	0	0	0	0	0	0	0	0	0	0	0	0	0	0	0	0	0	0	0	0	0	0	0	0	0	0	0	0	0	0	0	0	0	0	0	0	0	0	0	0	0	1
2	149.2	H011	Human	2_S1	16	1	0	0	1	0	1	0	0	0	0	0	1	1	0	0	0	1	0	0	0	0	0	0	0	0	0	0	0	0	0	0	0	1	0	0	0	1	0	0	0	0	1	0	1
4	169.2	H043	Human	4_S2	8	0	0	0	0	0	1	0	0	0	0	0	0	0	0	0	0	0	0	0	0	0	0	0	0	0	0	0	1	0	0	0	0	0	0	0	0	1	0	0	0	0	1	0	1
5	170.2	H043	Human	5_S3	2	0	0	0	0	0	0	0	0	0	0	0	0	0	0	0	0	0	0	0	0	0	0	0	0	0	0	0	0	0	0	0	0	0	0	0	0	0	0	0	0	0	0	0	1
6	AS74.3	H045	Animal	6_S4	10	0	0	1	0	0	1	0	0	0	0	0	1	0	0	0	0	0	0	0	0	0	0	0	0	0	0	0	0	0	0	0	0	0	0	1	0	1	0	0	0	0	1	0	1
7	W125.1	H045	Water	7_S7	6	0	0	0	0	0	0	0	0	0	0	0	1	0	0	0	0	0	0	0	0	0	0	0	0	0	0	0	1	0	0	0	0	0	0	0	0	0	0	0	0	0	1	0	1
9	W102.1	H061	Water	9_S5	10	0	0	0	0	0	1	0	0	0	0	0	0	0	0	0	0	0	0	0	0	0	0	0	0	0	0	0	1	0	0	0	0	0	0	1	0	1	0	0	0	0	1	0	1
11	F100.3	H062	Food	11_S11	3	0	0	0	0	0	0	0	0	0	0	0	0	0	0	0	0	0	0	0	0	0	0	0	0	0	0	0	1	0	0	0	0	0	0	0	0	0	0	0	0	0	0	0	1
12	190.1	H068	Human	12_S12	4	0	0	0	0	0	0	0	0	0	0	0	0	0	0	0	0	0	0	0	0	0	0	0	0	0	0	0	1	0	0	0	0	0	0	0	0	0	0	0	0	0	0	0	1
13	141.3	H069	Human	13_S6	11	1	0	0	0	0	0	0	0	0	0	0	1	1	0	0	0	1	0	0	0	0	0	0	0	0	0	1	0	0	0	0	0	0	0	0	0	0	1	0	0	0	1	0	1
14	142.2	H069	Human	14_S7	10	0	0	1	0	0	1	0	0	0	0	0	0	0	0	0	0	0	0	0	1	0	0	0	0	0	0	0	1	0	0	0	0	0	0	1	0	0	0	0	1	0	0	0	1
15	144.3	H081	Human	15_S8	2	0	0	0	0	0	0	0	0	0	0	0	0	0	0	0	0	0	0	0	0	0	0	0	0	0	0	0	0	0	0	0	0	0	0	0	0	0	0	0	0	0	0	0	1
16	145.2	H081	Human	16_S9	12	1	0	1	0	0	1	0	0	0	0	0	1	0	0	0	0	0	0	0	0	0	0	0	0	0	0	0	0	0	0	0	0	1	0	1	0	1	0	0	0	0	0	0	1
18	161.1	H111	Human	18_S2	12	0	0	1	0	0	1	0	0	0	0	0	1	0	0	0	0	0	0	0	0	0	0	0	0	0	0	0	1	0	0	0	0	0	0	1	0	1	0	0	0	0	1	0	1
19	AS81.1	H111	Animal	19_S3	10	0	0	1	0	0	1	0	0	0	0	0	1	0	0	0	0	0	0	0	0	0	0	0	0	0	0	0	1	0	0	0	0	0	0	1	0	1	0	0	0	0	0	0	1
20	36.4	H119	Human	20_S4	11	0	0	1	0	0	1	0	0	0	0	0	0	0	0	0	0	0	0	0	0	0	0	0	0	0	0	0	1	0	0	0	0	0	0	1	0	1	0	0	0	0	1	0	1
21	W15.4	H119	Water	21_S5	11	1	0	0	0	0	1	0	0	0	0	1	0	0	0	0	0	0	0	0	0	0	0	0	0	0	0	0	1	0	0	0	0	0	0	1	0	1	0	0	0	0	1	0	1
23	AS18.2	H127	Animal	23_S11	13	0	0	0	0	0	0	0	0	0	0	1	1	0	1	0	0	0	0	1	0	0	0	0	0	0	0	0	1	0	0	0	0	0	0	1	0	0	1	0	0	0	1	0	1
24	54.5	H130	Human	24_S8	9	0	0	0	0	0	0	0	0	0	0	0	0	1	0	0	0	1	0	0	0	0	0	0	0	0	0	0	0	0	0	0	0	1	0	0	0	0	1	0	0	0	1	0	1
25	W21.3	H130	Water	25_S9	9	1	0	0	0	0	1	0	0	0	0	0	0	0	0	0	0	0	0	0	0	0	0	0	0	0	0	0	1	0	0	0	0	0	0	0	0	1	0	0	0	0	0	0	1
27	50.3	H131	Human	27_S11	7	0	0	1	0	0	0	0	1	0	0	0	0	0	0	0	0	0	0	0	0	0	0	0	0	0	0	0	1	0	0	0	0	0	0	1	0	0	0	0	0	0	0	0	1
28	26.2	H136	Human	28_S12	6	0	0	1	0	0	0	0	0	0	0	0	0	0	0	0	0	0	0	0	0	0	1	0	0	0	0	0	0	0	0	0	0	0	0	0	1	0	0	0	0	0	0	0	1
29	28.3	H136	Human	29_S13	14	1	0	1	0	0	1	0	0	0	0	0	1	1	0	0	0	1	0	0	0	0	0	0	0	0	0	0	0	0	0	0	0	0	0	1	0	0	1	0	0	0	1	0	1
30	AS26.3	H136	Animal	30_S14	15	1	0	1	0	0	1	0	0	0	0	0	1	1	0	0	0	1	0	0	0	0	0	0	0	0	0	0	0	0	0	0	0	1	0	1	0	1	0	0	0	0	0	0	1
31	31.3	H137	Human	31_S15	15	1	0	0	0	0	0	0	0	0	1	1	1	1	1	0	0	1	0	0	0	0	0	0	0	0	0	0	1	0	0	0	0	0	0	0	0	1	0	0	0	0	1	0	1
32	32.2	H137	Human	32_S16	8	1	0	0	0	0	1	0	0	0	0	0	0	0	0	0	0	0	0	0	0	0	0	0	0	0	0	0	1	0	0	0	0	0	0	0	0	1	0	0	0	0	0	0	1
33	AS23.2	H137	Animal	33_S13	7	1	0	0	0	0	0	0	0	0	0	0	0	0	0	0	0	0	0	0	0	0	0	0	0	0	0	0	1	0	0	0	0	0	0	0	0	1	0	0	0	0	0	0	1
34	34.1	H138	Human	34_S2	10	0	0	0	0	0	0	0	0	0	0	0	0	1	0	0	0	1	0	0	0	0	0	0	0	0	0	0	0	0	0	0	1	0	0	0	0	0	1	0	0	0	1	0	1
35	AS21.2	H138	Animal	35_S14	7	0	0	1	0	0	0	0	1	0	0	0	0	0	0	0	0	0	0	0	0	0	0	0	0	0	0	0	1	0	0	0	0	0	0	1	0	0	0	0	0	0	0	0	1
36	125.2	H145	Human	36_S4	19	1	1	1	0	0	1	0	0	0	0	0	1	1	0	0	0	1	0	0	0	1	0	0	1	0	0	1	0	0	0	0	0	0	0	1	0	0	1	0	0	1	0	1	1
37	AS12.3	H145	Animal	37_S5	11	0	0	0	0	0	0	0	0	0	0	1	0	0	0	0	0	0	0	1	0	0	0	0	0	1	0	0	1	0	0	0	0	0	0	0	0	0	1	0	0	0	1	0	1
38	104.3	H146	Human	38_S6	14	0	0	1	0	0	1	0	0	0	0	0	1	1	0	0	0	1	0	0	0	0	0	0	0	0	0	0	1	0	0	0	0	0	0	1	0	0	1	1	0	0	1	0	1
39	201.1	H146	Human	39_S7	2	0	0	0	0	0	0	0	0	0	0	0	0	0	0	0	0	0	0	0	0	0	0	0	0	0	0	0	1	0	0	0	0	0	0	0	0	0	0	0	0	0	0	0	1
40	116.1	H147	Human	40_S8	14	0	0	1	0	0	1	0	0	0	0	0	1	1	0	0	0	1	0	0	0	0	0	0	0	0	0	0	1	0	0	0	0	0	0	1	0	1	0	0	0	0	1	0	1
42	132.1	H150	Human	42_S15	15	0	0	1	0	0	1	0	0	0	0	0	1	1	0	0	0	1	0	0	0	0	0	0	0	0	0	1	0	0	0	0	0	0	0	1	0	1	0	0	0	0	1	0	1
43	AS73.2	H150	Animal	43_S11	13	1	0	0	0	0	1	0	0	0	0	0	1	1	0	0	0	1	0	0	0	0	0	0	0	0	0	0	1	0	0	0	0	0	0	0	0	1	0	0	0	0	1	0	1
44	AS56.2	H151	Animal	44_S12	12	1	0	1	0	0	1	0	0	0	0	0	0	1	0	0	0	1	0	0	0	0	0	0	0	0	0	0	1	0	0	0	0	0	0	1	0	1	0	0	0	0	1	0	1
45	F56.1	H151	Food	45_S13	13	0	0	1	0	0	1	0	0	0	0	0	1	1	0	0	0	1	0	0	1	0	0	0	0	0	0	0	0	1	0	0	0	0	0	1	0	0	0	0	1	0	0	0	1
47	AS71.1	H154	Animal	47_S15	10	1	0	1	0	0	0	0	0	0	0	0	0	0	0	0	0	0	0	0	0	0	0	0	0	0	0	0	1	0	0	0	0	0	0	0	1	0	0	0	0	0	1	0	1
49	F79.5	H155	Food	49_S1	2	0	0	0	0	0	0	0	0	0	0	0	0	0	0	0	0	0	0	0	0	0	0	0	0	0	0	0	0	0	0	0	0	0	0	0	0	0	0	0	0	0	0	0	1
50	AS68.1	H156	Animal	50_S2	7	0	0	0	0	0	1	0	0	0	0	0	0	0	0	0	0	0	0	0	0	0	0	0	0	0	0	0	0	0	0	0	0	0	0	0	0	1	0	0	0	0	1	0	1
51	119.2	H175	Human	51_S3	12	0	0	1	0	0	1	0	0	0	0	0	1	0	0	0	0	0	0	0	0	0	0	0	0	0	0	0	1	0	0	0	0	0	0	1	0	1	0	0	0	0	1	0	1
52	202.2	H175	Human	52_S4	15	1	0	1	0	0	1	0	0	1	0	0	1	0	0	0	0	1	0	0	0	0	0	0	0	0	0	0	1	0	0	0	0	0	0	1	0	1	0	0	0	1	0	0	1
53	AS69.2	H175	Animal	53_S5	13	1	0	0	0	0	1	0	0	1	0	0	0	1	0	0	0	1	0	0	0	0	0	0	0	0	0	0	1	0	0	0	0	0	0	0	0	1	0	0	0	1	0	0	1
54	AS52.1	H193	Animal	54_S6	7	0	0	1	0	0	1	0	0	0	0	0	0	0	0	0	0	0	0	0	0	0	0	0	0	0	0	0	1	0	0	0	0	0	0	1	0	1	0	0	0	0	0	0	1
55	140.1	H199	Human	55_S7	11	1	0	0	0	0	0	0	0	0	0	0	1	1	0	0	0	1	0	0	0	0	0	0	0	0	0	1	0	0	0	0	0	0	0	0	0	0	1	0	0	0	1	0	1
56	AS39.2	H199	Animal	56_S8	4	0	0	0	0	0	0	0	0	0	0	0	0	0	0	0	0	0	0	0	0	0	0	0	0	0	1	0	0	0	0	0	0	0	0	0	1	0	0	0	0	0	0	0	1
58	138.1	H202	Human	58_S10	10	0	0	1	0	0	0	0	0	0	0	0	0	1	0	0	0	1	0	0	0	0	0	0	0	0	0	0	1	0	0	0	0	0	0	1	0	0	0	1	0	0	0	0	1
59	AS45.3	H202	Animal	59_S11	11	0	0	1	0	0	1	0	0	0	0	0	0	0	0	0	0	0	0	0	0	0	0	0	0	0	0	0	1	0	0	0	0	0	0	1	0	1	0	0	0	0	1	0	1
60	77.3	H212	Human	60_S12	11	0	0	1	0	0	1	0	0	0	0	0	0	0	0	0	0	0	0	0	0	0	0	0	0	0	0	0	1	0	0	0	0	0	0	1	0	1	0	0	0	0	1	0	1
61	AS33.2	H212	Animal	61_S13	7	0	0	0	0	0	0	0	0	0	0	0	0	1	0	0	0	1	0	0	0	0	0	0	0	0	0	0	1	0	0	0	0	0	0	0	0	0	0	0	0	0	0	0	1
62	55.1	H217	Human	62_S14	9	0	0	1	0	0	1	0	0	0	0	0	0	0	0	0	0	0	0	0	1	0	0	0	0	0	0	0	0	0	0	0	0	0	0	1	0	0	0	0	1	0	0	0	1
63	AS43.1	H217	Animal	63_S15	13	0	0	1	0	0	1	0	0	0	0	0	0	0	0	0	0	1	0	0	0	0	0	0	0	0	0	0	1	0	0	0	0	0	0	1	0	1	0	0	0	0	1	0	1
64	4.1	H220	Human	64_S16	6	0	0	0	0	0	0	0	0	0	0	0	0	1	0	0	0	1	0	0	0	0	0	0	0	0	0	0	1	0	0	0	0	0	0	0	0	0	0	0	0	0	0	0	1
65	AS37.3	H220	Animal	65_S1	13	0	0	0	0	0	1	0	0	0	0	1	1	0	0	0	0	0	0	1	0	0	0	0	0	1	0	0	0	0	0	0	0	0	0	0	0	1	1	0	0	0	1	0	1
66	234.2	H236	Human	66_S2	12	0	0	1	0	0	1	0	0	0	0	0	1	0	0	0	0	0	0	0	0	0	0	0	0	0	0	0	0	0	0	0	0	0	0	1	0	1	1	0	0	0	0	0	1
67	235.2	H236	Human	67_S3	11	1	0	0	0	0	0	0	0	0	0	0	1	1	0	0	0	1	0	0	0	0	0	0	1	0	0	0	0	0	0	0	0	0	0	0	0	0	1	0	0	0	1	0	1
68	215.2	H264	Human	68_S4	8	0	0	1	0	0	1	0	0	0	0	0	0	0	0	0	0	0	0	0	0	0	0	0	0	0	0	0	0	0	0	0	0	0	0	1	0	1	0	0	0	0	0	0	1
69	AS93.1	H264	Animal	69_S5	12	0	0	1	0	0	1	0	0	0	0	0	1	0	0	0	0	0	0	0	0	0	0	0	0	0	0	0	1	0	0	0	0	0	0	1	0	1	0	0	0	0	1	0	1
70	238.2	H266	Human	70_S6	14	1	0	1	0	0	1	0	0	0	0	0	1	1	1	0	0	1	0	0	0	0	0	0	0	0	0	0	0	0	0	0	0	0	0	1	0	1	0	0	0	0	1	0	1
71	AS104.2	H266	Animal	71_S18	7	0	0	0	0	0	1	0	0	0	0	0	0	0	0	0	0	0	0	0	0	0	0	0	0	0	0	0	0	0	0	0	0	1	0	0	0	1	0	0	0	0	0	0	1
72	W145.1	H266	Water	72_S8	9	0	0	1	0	0	1	0	0	0	0	0	0	0	0	0	0	0	0	0	0	0	0	0	0	0	0	0	1	0	0	0	0	0	0	1	0	1	0	0	0	0	0	0	1
73	AS102.1	H269	Animal	73_S19	12	1	0	0	0	0	0	0	0	1	0	0	1	1	0	0	0	1	0	0	0	0	0	0	0	0	0	0	1	0	0	0	0	0	0	0	0	0	0	0	0	1	0	0	1
74	252.3	H275	Human	74_S10	6	0	0	0	0	0	0	0	0	0	0	0	0	0	0	0	0	0	0	0	0	0	0	0	0	0	0	0	0	0	1	0	0	0	0	0	0	0	0	0	0	0	1	0	1
75	AS114.4	H275	Animal	75_S11	8	0	0	1	0	0	1	0	0	0	0	0	0	0	0	0	0	0	0	0	0	0	0	0	0	0	0	0	0	0	0	0	0	0	0	1	0	1	0	0	0	0	0	0	1
76	W168.2	H275	Water	76_S12	1	0	0	0	0	0	0	0	0	0	0	0	0	0	0	0	0	0	0	0	0	0	0	0	0	0	0	0	0	0	0	0	0	0	0	0	0	0	0	0	0	0	0	0	1
77	255.2	H276	Human	77_S13	13	1	0	1	0	0	1	0	0	0	0	0	1	0	0	0	0	0	0	0	0	0	0	0	0	0	0	0	1	0	0	0	0	0	0	1	0	1	0	0	0	0	1	0	1
78	AS116.2	H276	Animal	78_S14	4	0	0	0	0	0	0	0	0	0	0	0	0	0	0	0	0	0	0	0	0	0	0	0	0	0	0	0	1	0	0	0	0	0	0	0	0	0	0	0	0	0	1	0	1
79	260.2	H306	Human	79_S15	11	0	0	0	0	0	0	0	0	0	0	0	1	1	0	0	0	1	0	0	0	0	0	0	0	0	0	0	0	0	0	0	0	0	1	0	0	0	1	0	0	0	1	0	1
80	261.4	H306	Human	80_S16	15	1	0	1	0	0	1	0	0	0	0	0	1	1	0	0	0	1	0	0	0	0	0	0	0	0	0	0	1	0	0	0	0	0	0	0	1	1	0	0	0	0	0	0	1
81	AS108.1	H306	Animal	81_S17	15	1	0	0	0	0	1	1	0	0	0	0	1	1	0	0	0	1	0	0	0	0	0	0	0	0	0	0	0	0	0	0	0	0	0	0	0	1	0	0	0	0	1	0	1
82	AS109.1	H306	Animal	82_S18	10	1	0	1	0	0	1	0	0	0	0	0	0	0	0	0	0	0	0	0	0	0	0	0	0	0	0	0	0	0	0	0	0	1	0	1	0	1	0	0	0	0	1	0	1
83	257.2	H314	Human	83_S19	10	0	0	0	0	0	0	0	0	0	0	0	1	1	0	0	0	1	0	0	0	0	0	0	0	0	0	0	0	0	0	0	0	0	0	0	0	0	1	0	0	0	1	0	1
84	259.1	H314	Human	84_S20	10	0	0	0	0	0	0	0	0	0	0	0	1	1	0	0	0	1	0	0	0	0	0	0	0	0	0	0	0	0	0	0	0	0	0	0	0	0	1	0	0	0	1	0	1
86	AS120.3	H314	Animal	86_S21	10	0	0	0	0	0	0	0	0	0	0	0	1	1	0	0	0	1	0	0	0	0	0	0	0	0	0	0	0	0	1	0	0	0	0	0	0	0	1	0	0	0	0	0	1
87	W173.2	H314	Water	87_S22	10	0	0	0	0	0	0	0	0	0	0	0	1	1	0	0	0	1	0	0	0	0	0	0	0	0	0	0	0	0	0	0	0	0	0	0	0	0	1	0	0	0	1	0	1
88	AS111.1	H321	Animal	88_S23	10	1	0	0	0	0	0	0	0	0	0	0	1	0	0	0	0	0	0	0	0	0	0	0	0	0	0	0	0	0	0	0	0	1	0	1	0	1	0	0	0	0	1	0	1
89	W169.2	H321	Water	89_S24	13	0	0	1	0	0	1	0	0	0	0	0	1	1	0	0	0	1	0	0	0	0	0	0	0	0	0	0	0	0	0	0	0	1	0	1	0	1	0	0	0	0	1	0	1
90	W171.1	H321	Water	90_S25	10	1	0	1	0	0	0	0	1	0	0	0	1	0	0	0	0	0	0	0	0	0	0	0	0	0	0	0	1	0	0	0	0	0	0	1	0	0	1	0	0	0	0	0	1
93	18.3	H004	Human	93_S10	11	1	0	1	0	0	1	0	0	0	0	0	1	0	0	0	0	0	0	0	0	0	0	0	0	0	0	0	1	0	0	0	0	0	0	1	0	1	0	0	0	0	0	0	1
94	194.3	H023	Human	94_S11	14	0	0	1	0	0	1	0	0	1	0	0	1	0	0	0	0	0	0	0	0	0	0	0	0	0	0	0	1	0	0	0	0	0	0	1	0	1	0	0	0	1	1	0	1
95	2.1	H193	Human	95_S7	14	1	0	0	0	0	1	0	0	0	0	0	1	0	0	0	0	1	0	0	0	0	0	0	0	0	0	0	0	0	0	1	0	0	0	0	0	1	0	0	0	0	1	0	1
96	2.2	H193	Human	96_S8	14	1	0	0	0	0	1	0	0	0	0	0	1	0	0	0	0	1	0	0	0	0	0	0	0	0	0	0	1	0	0	0	0	0	0	0	0	1	0	0	0	0	1	0	1
97	237.2	H269	Human	97_S12	12	1	0	0	0	0	0	0	0	1	0	0	1	1	0	0	0	1	0	0	0	0	0	0	0	0	0	0	1	0	0	0	0	0	0	0	0	0	0	0	0	1	0	0	1
98	6.1	H026	Human	98_S9	6	0	0	0	0	0	1	0	0	0	0	0	0	0	0	0	0	0	0	0	0	0	0	0	0	0	0	0	0	0	0	0	0	0	0	0	0	1	0	0	0	0	0	0	1
99	W8.4	H004	Water	99_S15	10	0	0	0	0	0	1	0	0	0	0	0	0	1	0	0	0	1	0	0	0	0	0	0	0	0	0	0	1	0	0	0	0	0	0	0	0	1	0	0	0	0	1	0	1
100	AS6.1	H001	Animal	100_S14	10	0	0	1	0	0	1	0	0	0	0	0	0	0	0	0	0	0	0	0	0	0	0	0	0	0	0	0	1	0	0	0	0	0	0	1	0	1	0	0	0	0	1	0	1
101	Pus		Clinical	101	12	1	0	0	0	0	0	0	0	0	0	0	1	1	0	0	0	1	0	0	0	0	0	0	0	0	0	0	0	1	0	0	0	0	0	0	0	0	1	0	0	0	1	0	1
105	Pus		Clinical	105	16	1	0	0	0	1	0	1	0	0	0	0	1	0	0	0	0	1	1	0	0	0	0	0	1	0	0	0	1	0	0	0	0	0	0	0	0	1	1	0	0	0	0	0	1
106	Blood		Clinical	106	15	0	1	1	0	0	1	0	0	0	0	0	0	1	0	1	0	1	0	0	0	1	0	0	1	0	0	0	0	0	0	0	0	0	0	1	0	0	0	0	0	0	0	1	1
102	Pus		Clinical	102	11	1	0	0	0	0	0	0	0	0	0	0	1	1	0	0	0	1	0	0	0	0	0	0	0	0	0	0	0	0	0	0	0	0	0	0	0	0	1	0	0	0	1	0	1
104	Throat swab		Clinical	104	12	0	0	0	0	0	0	0	0	1	0	0	1	1	0	0	0	1	0	0	0	0	0	0	0	0	0	0	1	0	0	0	0	0	0	0	0	0	0	0	0	1	1	0	1
107	Fluid		Clinical	107	2	0	0	0	0	0	0	0	0	0	0	0	1	0	0	0	0	0	0	0	0	0	0	0	0	0	0	0	0	0	0	0	0	0	0	0	0	0	0	0	0	0	0	0	1
108	Throat swab		Clinical	108	16	0	1	1	0	0	1	0	0	0	0	0	1	1	0	1	0	1	0	0	0	0	0	1	1	0	0	0	0	0	0	0	0	0	0	1	0	0	0	0	0	0	0	1	1
[truncated: 12 more columns]

## Sheet: In silico mcr-1 plasmids
sample_id	sample_id	Miseq-id	Micro_ID	HH_ID	Sample_type	mcr-1 location	Number	mcr-1.1_1	ARR-3_4	aac(3)-IIa_4	aac(3)-IId_1	aac(3)-IVa_1	aadA1_2	aadA1_3	aadA22_1	aadA2_1	aadA2_2	aadA5_1	ant(3'')-Ia_1	aph(3'')-Ib_2	aph(3'')-Ib_5	aph(3')-IIa_2	aph(3')-Ia_1	aph(3')-Ia_3	aph(4)-Ia_1	aph(6)-Id_1	blaCARB-2_1	blaCTX-M-14_1	blaCTX-M-15_1	blaCTX-M-55_1	blaOXA-10_1	blaTEM-106_1	blaTEM-135_1	blaTEM-1A_1	blaTEM-1B_1	blaTEM-1C_1	catA1_1	catA2_1	cmlA1_1	dfrA12_8	dfrA14_5	dfrA15_2	dfrA16_2	dfrA17_1	dfrA1_10	dfrA1_8	floR_2	fosA3_1	fosA7_1
1_S1	1_S1_chromosome_resfinder	1	AS6.2	H001	Animal	chromosome	3	100.00	.	.	.	.	.	.	.	.	.	.	.	.	.	.	.	.	.	.	.	.	.	.	.	.	.	.	.	.	.	.	.	.	.	.	.	.	.	.	.	.	.
2_S1	2_S1_plasmid_AA738_resfinder	2	149.2	H011	Human	plasmid	13	100.00	.	.	100.00	.	.	.	.	.	.	.	.	.	100.00	.	.	100.00	.	100.00	.	.	.	.	.	.	.	.	.	.	.	100.00	.	100.00	.	.	.	.	.	.	99.92	.	.
3_S3	3_S3_chromosome_resfinder	3	150.2	H011	Human	mcr-1 negative	1	.	.	.	.	.	.	.	.	.	.	.	.	.	.	.	.	.	.	.	.	.	.	.	.	.	.	.	.	.	.	.	.	.	.	.	.	.	.	.	.	.	.
4_S2	4_S2_plasmid_AA811_resfinder	4	169.2	H043	Human	plasmid	6	100.00	.	.	.	.	.	.	.	97.92	.	.	.	.	.	.	.	.	.	.	.	.	.	.	.	.	.	.	100.00	.	.	.	.	100.00	.	.	.	.	.	.	.	.	.
5_S3	5_S3_plasmid_AA619_resfinder	5	170.2	H043	Human	plasmid	1	100.00	.	.	.	.	.	.	.	.	.	.	.	.	.	.	.	.	.	.	.	.	.	.	.	.	.	.	.	.	.	.	.	.	.	.	.	.	.	.	.	.	.
6_S4	6_S4_chromosome_resfinder	6	AS74.3	H045	Animal	chromosome	4	100.00	.	.	.	.	.	.	.	.	.	.	.	.	.	.	.	.	.	.	.	.	.	.	.	.	.	.	.	.	.	.	.	.	.	.	.	.	.	.	99.92	.	.
7_S7	7_S7_plasmid_AA738_resfinder	7	W125.1	H045	Water	plasmid	5	100.00	.	.	.	.	.	.	.	.	.	.	.	.	.	.	.	100.00	.	.	.	.	.	.	.	100.00	.	.	.	.	.	.	.	.	.	.	.	.	.	.	99.92	.	.
8_S8	8_S8_chromosome_resfinder	8	148.1	H061	Human	mcr-1 negative	1	.	.	.	.	.	.	.	.	.	.	.	.	.	.	.	.	.	.	.	.	.	.	.	.	.	.	.	.	.	.	.	.	.	.	.	.	.	.	.	.	.	.
9_S5	9_S5_plasmid_AA374_resfinder	9	W102.1	H061	Water	plasmid	8	100.00	.	.	.	.	.	.	.	97.92	.	.	82.51	.	.	.	.	.	.	.	.	.	.	.	.	.	.	.	.	.	.	.	100.00	100.00	.	.	.	.	.	.	.	.	.
11_S11	11_S11_chromosome_resfinder	11	F100.3	H062	Food	chromosome	1	100.00	.	.	.	.	.	.	.	.	.	.	.	.	.	.	.	.	.	.	.	.	.	.	.	.	.	.	.	.	.	.	.	.	.	.	.	.	.	.	.	.	.
12_S12	12_S12_chromosome_resfinder	12	190.1	H068	Human	chromosome	3	100.00	.	.	.	.	.	.	.	.	.	.	.	.	.	.	.	.	.	.	.	.	.	.	.	.	.	.	.	.	.	.	.	.	.	.	.	.	.	.	.	.	.
13_S6	13_S6_plasmid_AA372_resfinder	13	141.3	H069	Human	plasmid	1	100.00	.	.	.	.	.	.	.	.	.	.	.	.	.	.	.	.	.	.	.	.	.	.	.	.	.	.	.	.	.	.	.	.	.	.	.	.	.	.	.	.	.
14_S7	14_S7_plasmid_AA374_resfinder	14	142.2	H069	Human	plasmid	9	100.00	.	.	.	.	.	.	.	97.92	.	.	82.51	.	.	.	.	.	.	.	100.00	.	.	.	.	.	.	.	100.00	.	.	.	100.00	.	.	.	100.00	.	.	.	.	.	.
15_S8	15_S8_chromosome_resfinder	15	144.3	H081	Human	chromosome	2	100.00	.	.	.	.	.	.	.	.	.	.	.	.	.	.	.	.	.	.	.	.	.	.	.	.	.	.	.	.	.	.	.	.	.	.	.	.	.	.	.	.	.
16_S9	16_S9_plasmid_AA619_resfinder	16	145.2	H081	Human	plasmid	3	100.00	.	.	100.00	.	.	.	.	.	.	.	.	.	.	.	100.00	.	.	.	.	.	.	.	.	.	.	.	.	.	.	.	.	.	.	.	.	.	.	.	.	.	.
17_S1	17_S1_chromosome_resfinder	17	173.1	H104	Human	mcr-1 negative	1	.	.	.	.	.	.	.	.	.	.	.	.	.	.	.	.	.	.	.	.	.	.	.	.	.	.	.	.	.	.	.	.	.	.	.	.	.	.	.	.	.	.
18_S2	18_S2_plasmid_AA374_resfinder	18	161.1	H111	Human	plasmid	1	100.00	.	.	.	.	.	.	.	.	.	.	.	.	.	.	.	.	.	.	.	.	.	.	.	.	.	.	.	.	.	.	.	.	.	.	.	.	.	.	.	.	.
19_S3	19_S3_plasmid_AC978_resfinder	19	AS81.1	H111	Animal	Chromosome+Plasmid	1	100.00	.	.	.	.	.	.	.	.	.	.	.	.	.	.	.	.	.	.	.	.	.	.	.	.	.	.	.	.	.	.	.	.	.	.	.	.	.	.	.	.	.
20_S4	20_S4_plasmid_AA619_resfinder	20	36.4	H119	Human	plasmid	1	100.00	.	.	.	.	.	.	.	.	.	.	.	.	.	.	.	.	.	.	.	.	.	.	.	.	.	.	.	.	.	.	.	.	.	.	.	.	.	.	.	.	.
21_S5	21_S5_chromosome_resfinder	21	W15.4	H119	Water	chromosome	10	100.00	.	.	100.00	.	.	.	.	97.92	.	.	82.51	.	.	.	.	.	.	.	.	.	.	.	.	.	.	.	100.00	.	.	.	100.00	100.00	.	.	.	.	.	.	99.92	.	.
23_S11	23_S11_plasmid_AA374_resfinder	23	AS18.2	H127	Animal	plasmid	3	100.00	.	.	.	.	.	.	.	.	.	.	.	.	.	.	100.00	.	.	.	.	.	.	.	.	.	.	.	.	.	.	.	.	.	.	.	.	.	.	.	.	.	.
24_S8	24_S8_plasmid_AC978_resfinder	24	54.5	H130	Human	plasmid	1	100.00	.	.	.	.	.	.	.	.	.	.	.	.	.	.	.	.	.	.	.	.	.	.	.	.	.	.	.	.	.	.	.	.	.	.	.	.	.	.	.	.	.
25_S9	25_S9_chromosome_resfinder	25	W21.3	H130	Water	chromosome	3	100.00	.	.	.	.	.	.	.	.	.	.	.	.	.	.	.	.	.	.	.	.	.	.	.	.	.	.	.	.	.	.	.	.	.	.	.	.	.	.	.	.	.
26_S10	26_S10_chromosome_resfinder	26	46.4	H131	Human	mcr-1 negative	2	.	.	.	.	.	.	.	.	.	.	.	.	.	.	.	.	.	.	.	.	.	.	.	.	.	.	.	.	.	.	.	.	.	.	.	.	.	.	.	.	.	.
27_S11	27_S11_plasmid_AA374_resfinder	27	50.3	H131	Human	plasmid	3	100.00	.	.	.	.	.	.	.	.	.	.	.	.	.	.	.	.	.	.	.	.	.	.	.	100.00	.	.	.	.	.	.	.	.	.	.	.	.	.	.	.	.	.
28_S12	28_S12_plasmid_AA372_resfinder	28	26.2	H136	Human	plasmid	1	100.00	.	.	.	.	.	.	.	.	.	.	.	.	.	.	.	.	.	.	.	.	.	.	.	.	.	.	.	.	.	.	.	.	.	.	.	.	.	.	.	.	.
29_S13	29_S13_plasmid_AA738_resfinder	29	28.3	H136	Human	plasmid	10	100.00	.	.	100.00	.	.	.	.	97.92	.	.	82.51	.	.	.	.	100.00	.	.	.	.	.	.	.	100.00	.	.	.	.	.	100.00	100.00	.	.	.	.	.	.	.	.	.	.
30_S14	30_S14_chromosome_resfinder	30	AS26.3	H136	Animal	chromosome	6	100.00	.	.	.	.	.	.	.	.	.	.	.	.	100.00	.	.	.	.	100.00	.	.	.	.	.	.	.	.	.	.	.	.	.	.	.	.	.	.	.	.	.	.	.
31_S15	31_S15_chromosome_resfinder	31	31.3	H137	Human	chromosome	2	100.00	.	.	.	.	.	.	.	.	.	.	.	.	.	.	.	.	.	.	.	.	.	.	.	.	.	.	.	.	.	.	.	.	.	.	.	.	.	.	.	.	.
32_S16	32_S16_chromosome_resfinder	32	32.2	H137	Human	chromosome	3	100.00	.	.	.	.	.	.	.	.	.	.	.	.	.	.	.	.	.	.	.	.	.	.	.	.	.	.	.	.	.	.	.	.	.	.	.	.	.	.	.	.	.
33_S13	33_S13_plasmid_AA374_resfinder	33	AS23.2	H137	Animal	plasmid	6	100.00	.	93.96	.	.	.	.	.	.	.	.	.	.	.	.	.	.	.	.	.	.	.	.	.	100.00	.	.	.	.	.	.	.	100.00	.	.	.	.	.	.	.	.	.
34_S2	34_S2_plasmid_AC978_resfinder	34	34.1	H138	Human	plasmid	1	100.00	.	.	.	.	.	.	.	.	.	.	.	.	.	.	.	.	.	.	.	.	.	.	.	.	.	.	.	.	.	.	.	.	.	.	.	.	.	.	.	.	.
35_S14	35_S14_plasmid_AA374_resfinder	35	AS21.2	H138	Animal	plasmid	3	100.00	.	.	.	.	.	.	.	.	.	.	.	.	.	.	.	.	.	.	.	.	.	.	.	100.00	.	.	.	.	.	.	.	.	.	.	.	.	.	.	.	.	.
36_S4	36_S4_plasmid_AA738_resfinder	36	125.2	H145	Human	plasmid	12	100.00	.	.	100.00	99.87	.	.	.	97.92	.	.	82.51	.	.	.	100.00	.	100.00	.	.	100.00	.	.	.	.	.	.	.	.	.	.	100.00	.	.	.	.	.	.	.	.	100.00	.
37_S5	37_S5_plasmid_AC082_resfinder	37	AS12.3	H145	Animal	plasmid	2	100.00	.	.	.	.	.	.	.	.	.	.	.	.	.	.	.	.	.	.	.	.	.	.	.	.	.	.	.	.	.	.	.	.	.	.	.	.	.	.	.	.	.
38_S6	38_S6_chromosome_resfinder	38	104.3	H146	Human	chromosome	4	100.00	.	.	.	.	.	.	.	.	.	.	.	.	.	.	.	.	.	.	.	.	.	.	.	.	.	.	.	.	.	.	.	.	100.00	100.00	.	.	.	.	.	.	.
39_S7	39_S7_plasmid_AA372_resfinder	39	201.1	H146	Human	plasmid	1	100.00	.	.	.	.	.	.	.	.	.	.	.	.	.	.	.	.	.	.	.	.	.	.	.	.	.	.	.	.	.	.	.	.	.	.	.	.	.	.	.	.	.
40_S8	40_S8_plasmid_AA998_resfinder	40	116.1	H147	Human	plasmid	3	100.00	.	.	.	.	.	.	.	.	.	.	.	.	.	.	.	.	.	.	.	.	.	.	.	.	.	.	100.00	.	.	.	.	.	.	.	.	.	.	.	99.92	.	.
42_S10	42_S15_chromosome_resfinder	42	132.1	H150	Human	chromosome	2	100.00	.	.	.	.	.	.	.	.	.	.	.	.	.	.	.	.	.	.	.	.	.	.	.	.	.	.	.	.	.	.	.	.	.	.	.	.	.	.	.	.	.
43_S11	43_S11_plasmid_AA738_resfinder	43	AS73.2	H150	Animal	plasmid	12	100.00	.	.	100.00	.	.	.	.	97.92	.	.	.	.	100.00	.	.	100.00	.	100.00	.	.	.	.	.	100.00	.	.	.	.	.	.	.	100.00	.	.	.	.	.	.	99.92	.	.
44_S12	44_S12_plasmid_AG658_resfinder	44	AS56.2	H151	Animal	plasmid	6	100.00	.	.	.	.	.	.	.	97.92	.	.	82.51	.	.	.	.	.	.	.	.	.	.	.	.	.	.	.	.	.	.	.	100.00	100.00	.	.	.	.	.	.	.	.	.
45_S13	45_S13_chromosome_resfinder	45	F56.1	H151	Food	chromosome	2	100.00	.	.	.	.	.	.	.	.	.	.	.	.	.	.	.	.	.	.	.	.	.	.	.	.	.	.	.	.	.	.	.	.	.	.	.	.	.	.	.	.	.
46_S14	46_S14_chromosome_resfinder	46	88.2	H153	Human	mcr-1 negative	1	.	.	.	.	.	.	.	.	.	.	.	.	.	.	.	.	.	.	.	.	.	.	.	.	.	.	.	.	.	.	.	.	.	.	.	.	.	.	.	.	.	.
47_S15	47_S15_plasmid_AA372_resfinder	47	AS71.1	H154	Animal	plasmid	1	100.00	.	.	.	.	.	.	.	.	.	.	.	.	.	.	.	.	.	.	.	.	.	.	.	.	.	.	.	.	.	.	.	.	.	.	.	.	.	.	.	.	.
48_S16	48_S16_chromosome_resfinder	48	AS71.3	H154	Animal	mcr-1 negative	2	.	.	.	.	.	.	.	.	.	.	.	.	.	.	.	.	.	.	.	.	.	.	.	.	.	.	.	.	.	.	.	.	.	.	.	.	.	100.00	.	.	.	.
49_S1	49_S1_chromosome_resfinder	49	F79.5	H155	Food	chromosome	3	100.00	.	.	.	.	.	.	.	.	.	.	.	.	.	.	.	.	.	.	.	.	.	.	.	.	.	.	.	.	.	100.00	.	.	.	.	.	.	.	.	.	.	.
50_S2	50_S2_plasmid_AA812_resfinder	50	AS68.1	H156	Animal	plasmid	6	100.00	.	.	.	.	.	.	.	97.92	.	.	.	.	.	.	.	.	.	.	.	.	.	.	.	.	.	.	.	.	.	.	.	100.00	.	.	.	.	.	.	99.92	.	.
51_S3	51_S3_plasmid_AG658_resfinder	51	119.2	H175	Human	plasmid	8	100.00	.	.	.	.	.	.	.	.	.	.	82.51	.	.	.	100.00	.	.	.	.	.	.	.	.	.	.	.	100.00	.	.	.	100.00	100.00	.	.	.	.	.	.	.	.	.
52_S4	52_S4_plasmid_AA738_resfinder	52	202.2	H175	Human	plasmid	16	100.00	.	.	100.00	.	.	.	.	97.92	.	100.00	82.51	99.88	.	.	.	100.00	.	100.00	.	.	.	.	.	100.00	.	.	.	.	100.00	.	100.00	100.00	.	.	.	100.00	.	.	.	.	.
53_S5	53_S5_plasmid_AA619_resfinder	53	AS69.2	H175	Animal	plasmid	2	100.00	.	92.92	.	.	.	.	.	.	.	.	.	.	.	.	.	.	.	.	.	.	.	.	.	.	.	.	.	.	.	.	.	.	.	.	.	.	.	.	.	.	.
54_S6	54_S6_plasmid_AA594_resfinder	54	AS52.1	H193	Animal	plasmid	8	100.00	.	.	.	.	.	.	.	97.92	.	.	82.51	.	.	.	.	.	.	.	.	.	.	.	.	100.00	.	.	.	.	.	.	100.00	100.00	.	.	.	.	.	.	.	.	.
55_S7	55_S7_plasmid_AA372_resfinder	55	140.1	H199	Human	plasmid	1	100.00	.	.	.	.	.	.	.	.	.	.	.	.	.	.	.	.	.	.	.	.	.	.	.	.	.	.	.	.	.	.	.	.	.	.	.	.	.	.	.	.	.
56_S8	56_S8_chromosome_resfinder	56	AS39.2	H199	Animal	chromosome	5	100.00	.	.	.	.	.	.	.	.	.	.	.	.	.	.	.	.	.	.	.	.	.	.	.	.	97.56	.	.	.	.	.	.	.	.	.	.	.	.	100.00	.	.	.
57_S9	57_S9_chromosome_resfinder	57	60.2	H202	Human	mcr-1 negative	1	.	.	.	.	.	.	.	.	.	.	.	.	.	.	.	.	.	.	.	.	.	.	.	.	.	.	.	.	.	.	.	.	.	.	.	.	.	.	.	.	.	.
58_S10	58_S10_plasmid_AA374_resfinder	58	138.1	H202	Human	plasmid	8	100.00	.	.	.	.	.	.	.	.	.	.	82.51	.	100.00	.	.	.	.	100.00	.	.	.	.	.	100.00	.	.	.	.	.	.	100.00	.	.	.	.	.	.	.	.	.	.
59_S11	59_S11_plasmid_AA998_resfinder	59	AS45.3	H202	Animal	plasmid	11	100.00	.	.	.	.	.	.	.	97.92	.	.	82.51	.	.	.	.	.	.	.	.	.	.	.	.	.	.	.	100.00	.	.	.	100.00	100.00	.	.	.	.	.	.	99.92	.	.
60_S12	60_S12_chromosome_resfinder	60	77.3	H212	Human	chromosome	2	100.00	.	.	.	.	.	.	.	.	.	.	.	.	.	.	.	.	.	.	.	.	.	.	.	.	.	.	.	.	.	.	.	.	.	.	.	.	.	.	.	.	.
61_S13	61_S13_plasmid_AC978_resfinder	61	AS33.2	H212	Animal	plasmid	1	100.00	.	.	.	.	.	.	.	.	.	.	.	.	.	.	.	.	.	.	.	.	.	.	.	.	.	.	.	.	.	.	.	.	.	.	.	.	.	.	.	.	.
62_S14	62_S14_chromosome_resfinder	62	55.1	H217	Human	chromosome	2	100.00	.	.	.	.	.	.	.	.	.	.	.	.	.	.	.	.	.	.	.	.	.	.	.	.	.	.	.	.	.	.	.	.	.	.	.	.	.	.	.	.	.
63_S15	63_S15_plasmid_AA998_resfinder	63	AS43.1	H217	Animal	plasmid	11	100.00	.	.	.	.	.	.	.	97.92	.	.	82.51	.	.	.	.	.	.	.	.	.	.	.	.	.	.	.	100.00	.	.	.	100.00	100.00	.	.	.	.	.	.	99.92	.	.
64_S16	64_S16_plasmid_AC978_resfinder	64	4.1	H220	Human	plasmid	1	100.00	.	.	.	.	.	.	.	.	.	.	.	.	.	.	.	.	.	.	.	.	.	.	.	.	.	.	.	.	.	.	.	.	.	.	.	.	.	.	.	.	.
65_S1	65_S1_plasmid_AA811_resfinder	65	AS37.3	H220	Animal	plasmid	9	100.00	.	.	.	.	.	.	.	97.92	.	.	.	.	.	.	100.00	.	.	.	.	.	.	.	100.00	.	.	.	.	.	.	.	.	100.00	.	.	.	.	.	.	.	.	.
66_S2	66_S2_plasmid_AA738_resfinder	66	234.2	H236	Human	plasmid	11	100.00	.	.	.	.	.	.	.	95.73	.	.	82.51	.	.	.	100.00	.	.	.	.	.	.	.	.	.	.	.	.	.	.	.	100.00	100.00	.	.	.	.	.	.	.	.	.
67_S3	67_S3_plasmid_AA372_resfinder	67	235.2	H236	Human	plasmid	1	100.00	.	.	.	.	.	.	.	.	.	.	.	.	.	.	.	.	.	.	.	.	.	.	.	.	.	.	.	.	.	.	.	.	.	.	.	.	.	.	.	.	.
68_S4	68_S4_plasmid_AA619_resfinder	68	215.2	H264	Human	plasmid	1	100.00	.	.	.	.	.	.	.	.	.	.	.	.	.	.	.	.	.	.	.	.	.	.	.	.	.	.	.	.	.	.	.	.	.	.	.	.	.	.	.	.	.
69_S5	69_S5_plasmid_AA738_resfinder	69	AS93.1	H264	Animal	plasmid	12	100.00	.	.	.	.	.	.	.	97.92	.	.	82.51	.	.	.	.	100.00	.	.	.	.	.	.	.	.	.	.	100.00	.	.	.	100.00	100.00	.	.	.	.	.	.	99.92	.	.
70_S6	70_S6_plasmid_AA374_resfinder	70	238.2	H266	Human	plasmid	1	100.00	.	.	.	.	.	.	.	.	.	.	.	.	.	.	.	.	.	.	.	.	.	.	.	.	.	.	.	.	.	.	.	.	.	.	.	.	.	.	.	.	.
71_S18	71_S18_plasmid_AC978_resfinder	71	AS104.2	H266	Animal	plasmid	2	100.00	.	.	.	.	.	.	.	.	.	.	.	.	.	.	.	.	.	.	.	.	.	.	.	.	.	.	.	.	.	.	.	.	.	.	.	.	.	.	.	.	.
72_S8	72_S8_chromosome_resfinder	72	W145.1	H266	Water	chromosome	2	100.00	.	.	.	.	.	.	.	.	.	.	.	.	.	.	.	.	.	.	.	.	.	.	.	.	.	.	.	.	.	.	.	.	.	.	.	.	.	.	.	.	.
73_S19	73_S19_plasmid_AA374_resfinder	73	AS102.1	H269	Animal	plasmid	4	100.00	.	.	.	.	.	.	.	.	.	.	.	.	.	.	100.00	.	.	.	.	.	.	.	.	.	.	.	.	.	.	.	.	.	.	.	.	.	.	.	.	.	.
74_S10	74_S10_plasmid_AF218_resfinder	74	252.3	H275	Human	plasmid	2	100.00	.	.	.	.	.	.	.	.	.	.	.	.	.	.	.	.	.	.	.	.	.	.	.	100.00	.	.	.	.	.	.	.	.	.	.	.	.	.	.	.	.	.
75_S11	75_S11_plasmid_AA372_resfinder	75	AS114.4	H275	Animal	plasmid	1	100.00	.	.	.	.	.	.	.	.	.	.	.	.	.	.	.	.	.	.	.	.	.	.	.	.	.	.	.	.	.	.	.	.	.	.	.	.	.	.	.	.	.
76_S12	76_S12_plasmid_AA372_resfinder	76	W168.2	H275	Water	Chromosome+Plasmid	1	100.00	.	.	.	.	.	.	.	.	.	.	.	.	.	.	.	.	.	.	.	.	.	.	.	.	.	.	.	.	.	.	.	.	.	.	.	.	.	.	.	.	.
77_S13	77_S13_plasmid_AD450_resfinder	77	255.2	H276	Human	plasmid	1	100.00	.	.	.	.	.	.	.	.	.	.	.	.	.	.	.	.	.	.	.	.	.	.	.	.	.	.	.	.	.	.	.	.	.	.	.	.	.	.	.	.	.
78_S14	78_S14_plasmid_AC978_resfinder	78	AS116.2	H276	Animal	plasmid	1	100.00	.	.	.	.	.	.	.	.	.	.	.	.	.	.	.	.	.	.	.	.	.	.	.	.	.	.	.	.	.	.	.	.	.	.	.	.	.	.	.	.	.
79_S15	79_S15_plasmid_AA738_resfinder	79	260.2	H306	Human	plasmid	11	100.00	.	.	.	.	.	.	.	.	.	.	.	.	100.00	.	.	100.00	.	100.00	.	.	.	.	.	.	.	.	.	.	.	100.00	.	.	100.00	.	.	.	.	.	99.92	.	.
80_S16	80_S16_chromosome_resfinder	80	261.4	H306	Human	chromosome	4	100.00	.	.	.	.	.	.	.	.	98.99	.	.	.	.	.	.	.	.	.	.	.	.	.	.	.	.	.	.	.	.	.	.	.	.	.	.	.	.	.	.	.	.
81_S17	81_S17_plasmid_AA738_resfinder	81	AS108.1	H306	Animal	plasmid	16	100.00	.	.	100.00	.	.	.	91.79	97.92	.	.	.	.	100.00	.	.	100.00	.	100.00	.	.	.	.	.	.	.	.	.	.	.	100.00	.	100.00	.	.	.	.	.	.	99.92	.	.
82_S18	82_S18_plasmid_AA811_resfinder	82	AS109.1	H306	Animal	plasmid	6	100.00	.	.	100.00	.	.	.	.	.	.	.	82.51	.	.	.	.	.	.	.	.	.	.	.	.	.	.	.	.	.	.	.	100.00	100.00	.	.	.	.	.	.	.	.	.
83_S19	83_S19_plasmid_AA738_resfinder	83	257.2	H314	Human	plasmid	11	100.00	.	.	.	.	.	.	.	.	.	.	.	.	100.00	.	.	100.00	.	100.00	.	.	.	.	.	.	.	.	.	.	.	100.00	.	.	100.00	.	.	.	.	.	99.92	.	.
84_S20	84_S20_plasmid_AA738_resfinder	84	259.1	H314	Human	plasmid	11	100.00	.	.	.	.	.	.	.	.	.	.	.	.	100.00	.	.	100.00	.	100.00	.	.	.	.	.	.	.	.	.	.	.	100.00	.	.	100.00	.	.	.	.	.	99.92	.	.
85_S20	85_S20_chromosome_resfinder	85	AS119.1	H314	Animal	mcr-1 negative	1	.	.	.	.	.	.	.	.	.	.	.	.	.	.	.	.	.	.	.	.	.	.	.	.	.	.	.	.	.	.	.	.	.	.	.	.	.	.	.	.	.	.
86_S21	86_S21_plasmid_AA738_resfinder	86	AS120.3	H314	Animal	plasmid	10	100.00	.	.	.	.	.	.	.	.	.	.	.	.	100.00	.	.	100.00	.	100.00	.	.	.	.	.	.	100.00	.	.	.	.	.	.	.	100.00	.	.	.	.	.	.	.	.
87_S22	87_S22_plasmid_AA738_resfinder	87	W173.2	H314	Water	plasmid	10	100.00	.	.	.	.	.	.	.	.	.	.	.	.	100.00	.	.	100.00	.	100.00	.	.	.	.	.	.	.	.	.	.	.	.	.	.	100.00	.	.	.	.	.	99.92	.	.
88_S23	88_S23_plasmid_AA372_resfinder	88	AS111.1	H321	Animal	plasmid	1	100.00	.	.	.	.	.	.	.	.	.	.	.	.	.	.	.	.	.	.	.	.	.	.	.	.	.	.	.	.	.	.	.	.	.	.	.	.	.	.	.	.	.
89_S24	89_S24_plasmid_AA374_resfinder	89	W169.2	H321	Water	plasmid	12	100.00	.	.	.	.	.	.	.	97.92	.	.	82.51	.	100.00	.	100.00	.	.	100.00	.	.	.	.	.	.	.	.	.	.	.	.	100.00	100.00	.	.	.	.	.	.	99.92	.	.
90_S25	90_S25_chromosome_resfinder	90	W171.1	H321	Water	chromosome	5	100.00	.	.	100.00	.	.	.	.	.	.	.	.	.	.	.	100.00	.	.	.	.	.	.	.	.	.	.	.	.	.	.	.	.	.	100.00	.	.	.	.	.	.	.	.
91_S13	91_S13_chromosome_resfinder	91	AS2.1	H026	Animal	mcr-1 negative	5	.	.	.	.	.	.	.	.	.	.	.	.	.	100.00	.	.	.	.	100.00	.	.	.	.	.	.	.	.	.	.	.	.	.	.	.	.	.	.	.	.	.	.	.
92_S16	92_S16_chromosome_resfinder	92	13.2	H001	Human	mcr-1 negative	3	.	.	.	.	.	.	.	.	.	.	.	.	.	.	.	.	.	.	.	.	.	.	.	.	.	.	.	.	.	.	.	.	.	.	.	.	.	.	.	.	.	.
93_S10	93_S10_plasmid_AA372_resfinder	93	18.3	H004	Human	plasmid	1	100.00	.	.	.	.	.	.	.	.	.	.	.	.	.	.	.	.	.	.	.	.	.	.	.	.	.	.	.	.	.	.	.	.	.	.	.	.	.	.	.	.	.
94_S11	94_S11_chromosome_resfinder	94	194.3	H023	Human	chromosome	4	100.00	.	.	.	.	.	.	.	.	.	.	.	.	.	.	.	.	.	.	.	.	.	.	.	.	.	.	100.00	.	.	.	.	.	.	.	.	.	.	.	.	.	.
95_S7	95_S7_plasmid_AA738_resfinder	95	2.1	H193	Human	plasmid	13	100.00	.	.	100.00	.	.	.	.	97.92	.	.	.	99.88	.	.	.	100.00	.	100.00	.	.	.	.	.	.	.	.	.	.	.	.	.	100.00	.	.	.	.	.	.	99.92	.	.
96_S8	96_S8_plasmid_AA738_resfinder	96	2.2	H193	Human	plasmid	14	100.00	.	.	100.00	.	.	.	.	97.92	.	.	.	99.88	.	.	.	100.00	.	100.00	.	.	.	.	.	100.00	.	.	.	.	.	.	.	100.00	.	.	.	.	.	.	99.92	.	.
97_S12	97_S12_plasmid_AA374_resfinder	97	237.2	H269	Human	plasmid	4	100.00	.	.	.	.	.	.	.	.	.	.	.	.	.	.	100.00	.	.	.	.	.	.	.	.	.	.	.	.	.	.	.	.	.	.	.	.	.	.	.	.	.	.
98_S9	98_S9_plasmid_AA374_resfinder	98	6.1	H026	Human	plasmid	5	100.00	.	.	.	.	.	.	.	97.92	.	.	.	.	.	.	.	.	.	.	.	.	.	.	.	.	.	.	.	.	.	.	.	100.00	.	.	.	.	.	.	.	.	.
99_S15	99_S15_chromosome_resfinder	99	W8.4	H004	Water	chromosome	2	100.00	.	.	.	.	.	.	.	.	.	.	.	.	.	.	.	.	.	.	.	.	.	.	.	.	.	.	.	.	.	.	.	.	.	.	.	.	.	.	.	.	.
100_S14	100_S14_chromosome_resfinder	100	AS6.1	H001	Animal	chromosome	NUM_FOUND	100.00	.	.	.	.	.	.	.	.	.	.	.	.	.	.	.	.	.	.	.	.	.	.	.	.	.	.	.	.	.	.	.	.	.	.	.	.	.	.	99.92	.	.
41_S9	41_S9_plasmid_AA738_resfinder	101	Pus		Clinical	plasmid	2	100.00	.	.	.	.	.	.					.		.	.	.	.	.	.		.		.	.					.		.	.	.	.	.			.			.	.
42_S10	42_S10_plasmid_AA738_resfinder	102	Pus		Clinical	plasmid	7	100.00	.	.	100.00	.	.	.					.		100.00	.	.	.	.	100.00		.		.	.					.		.	.	.	.	.			.			.	.
43_S11	43_S11_chromosome_resfinder	103	Urine		Clinical	mcr-1 negative	5	.	.	100.00	.	.	.	.					.		.	.	.	.	.	.		.		.	.					.		.	.	.	.	100.00			.			100.00	.
48_S16	48_S16_plasmid_AA372_resfinder	104	Blood		Clinical	plasmid	2	100.00	.	.	.	.	.	.					.		.	.	.	.	.	.		.		.	.					.		.	.	.	.	.			.			.	.
58_S25	58_S25_plasmid_AA738_resfinder	105	Pus		Clinical	plasmid	16	100.00	90.24	.	100.00	.	.	.					92.49		.	.	.	100.00	.	100.00		.		.	100.00					100.00		.	.	.	100.00	100.00			.			.	.
59_S26	59_S26_plasmid_AA738_resfinder	106	Throat swab		Clinical	plasmid	15	100.00	.	.	.	99.87	97.92	.					82.51		100.00	.	100.00	.	100.00	100.00		100.00		.	.					.		.	.	100.00	.	.			.			.	.
64_S31	64_S31_plasmid_AA372_resfinder	108	Fluid		Clinical	plasmid	2	100.00	.	.	.	.	.	.					.		.	.	.	.	.	.		.		.	.					.		.	.	.	.	.			.			.	.
65_S32	65_S32_plasmid_AA738_resfinder	109	Throat swab		Clinical	plasmid	16	100.00	.	.	.	99.87	97.92	.					82.51		100.00	.	100.00	.	100.00	100.00		.		100.00	100.00					.		.	.	100.00	.	.			.			.	.
[truncated: 52 more columns]

## Sheet: Plasmids Long &short read
Miseq	sample_id	contigID	size	Rep_Short reads	Plasmid type	predicted_mobility_Short reads	secondary_cluster_Short reads	sample_id_Long read	num_contigs_Long reads	size_Long reads	Rep_Long reads	predicted_mobility_LR	primary_cluster_LR	secondary_cluster_LR
2	2_S1	AA738	306392	IncHI2A,IncHI2,IncY	multi	conjugative	AJ047
4	4_S2	AA811	106052	IncHI1B,IncX1	multi	non-mobilizable	-
5	5_S3	AA619	31424	IncX4	single	conjugative	AI859
7	7_S7	AA738	241304	IncHI2A,IncHI2	multi	conjugative	AJ047	7_pilon:AA738	2	218438	IncHI2	conjugative	AA738	AJ047
9	9_S5	AA374	95103	IncHI1B	multi	mobilizable	AI354
13	13_S6	AA372	10431	-		non-mobilizable	-
14	14_S7	AA374	103294	IncHI1B	single	mobilizable	AI353
16	16_S9	AA619	35322	IncX4	single	conjugative	AI859
18	18_S2	AA374	71828	IncHI1B	single	mobilizable	AI353
19	19_S3	AC978	48001	IncP	single	conjugative	AM371	19_pilon:AC978	1	47835	IncP	conjugative	AC978	AM371
20	20_S4	AA619	33137	IncX4	single	conjugative	AI859
23	23_S11	AA374	111406	IncFIB,IncHI1B,IncHI1B,IncN	multi	mobilizable	-
24	24_S8	AC978	53427	IncP	single	mobilizable	AM371
27	27_S11	AA374	98773	IncHI1B,IncHI1B,rep_cluster_2327	multi	mobilizable	AI353
28	28_S12	AA372	62124	IncI2	single	conjugative	AI350
29	29_S13	AA738	314511	IncFIC,rep_cluster_2244,IncHI2A,IncHI2	multi	conjugative	AJ047
33	33_S13	AA374	120540	IncHI1B,IncX1,rep_cluster_2327	multi	non-mobilizable	AI356
34	34_S2	AC978	52720	IncP	single	conjugative	AM371
35	35_S14	AA374	100886	IncHI1B,rep_cluster_2327	multi	non-mobilizable	-
36	36_S4	AA738	239324	IncHI2A,IncHI2	multi	conjugative	AJ047
37	37_S5	AC082	20436	-		non-mobilizable	-
39	39_S7	AA372	68353	IncI2	single	conjugative	AI350
40	40_S8	AA998	169146	IncFIA	single	conjugative	AJ516
43	43_S11	AA738	279665	IncHI2A,IncHI2	multi	conjugative	AJ049
44	44_S12	AG658	19091	-		non-mobilizable	-
47	47_S15	AA372	99885	IncI2	single	non-mobilizable	AI351	47_pilon:AA372	1	65796	IncI2	mobilizable	AA372	AI350
50	50_S2	AA812	115010	IncFIB,IncHI1B	multi	non-mobilizable	-
51	51_S3	AG658	25897	IncX1	single	non-mobilizable	-
52	52_S4	AA738	318754	IncHI1B,IncHI2A,IncHI2,IncN	multi	conjugative	AJ049
53	53_S5	AA619	34597	IncX4	single	conjugative	AI859
54	54_S6	AA594	88623	IncFIA,IncFIC,rep_cluster_2327	multi	non-mobilizable	AI821
55	55_S7	AA372	46972	IncFIB,IncI2	multi	non-mobilizable	AI350
58	58_S10	AA374	132275	IncHI1B,IncX2	multi	mobilizable	AI356
59	59_S11	AA998	244390	IncFIA	single	conjugative	AJ514
61	61_S13	AC978	50852	IncP	single	mobilizable	AM371
63	63_S15	AA998	241850	IncFIA	single	conjugative	AJ514
64	64_S16	AC978	49815	IncP	single	mobilizable	AM371
65	65_S1	AA811	85104	IncN	single	non-mobilizable	AJ174
66	66_S2	AA738	291903	IncHI2A,IncHI2,IncI2,IncN	multi	conjugative	AJ047
67	67_S3	AA372	60795	IncI2	single	mobilizable	AI350
68	68_S4	AA619	32659	IncX4	single	conjugative	AI859
69	69_S5	AA738	309028	IncHI1B,IncHI2A,IncHI2,IncN	multi	conjugative	AJ047
70	70_S6	AA374	103524	IncFIB,IncHI1B,IncN	multi	mobilizable	-
71	71_S18	AC978	59331	IncP	single	mobilizable	AM371
73	73_S19	AA374	176222	IncFIB,IncHI1B,IncHI1B	multi	mobilizable	AI359
74	74_S10	AF218	31739	rep_cluster_312	single	conjugative	AP141
75	75_S11	AA372	61724	IncI2	single	conjugative	AI350
76	76_S12	AA372	58034	IncI2	single	conjugative	AI350	76_pilon:AA372	1	52829	IncI2	conjugative	AA372	AI350
77	77_S13	AD450	7864	-		non-mobilizable	-
78	78_S14	AC978	50991	IncP	single	mobilizable	AM371
79	79_S15	AA738	327512	IncFIB,IncHI1B,IncHI2A,IncHI2,IncN	multi	mobilizable	AJ047
81	81_S17	AA738	281233	IncHI2A,IncHI2,IncY	multi	conjugative	AJ047
82	82_S18	AA811	57881	IncFIB,IncHI1B,IncN	multi	non-mobilizable	-
83	83_S19	AA738	327634	IncHI1B,IncHI2A,IncHI2,IncN	multi	conjugative	AJ047
84	84_S20	AA738	325571	IncHI1B,IncHI2A,IncHI2,IncN	multi	conjugative	AJ047	84_pilon:AA738	2	235238	IncHI2A,IncN,IncHI2	conjugative	AA738	AJ047
86	86_S21	AA738	252147	IncHI1B,IncHI2A,IncHI2	multi	conjugative	AJ047	86_pilon:AA738	1	229748	IncHI2A,IncN,IncHI2	conjugative	AA738	AJ047
87	87_S22	AA738	291343	IncHI2A,IncHI2,IncN	multi	conjugative	AJ047
88	88_S23	AA372	17952	-		non-mobilizable	-
89	89_S24	AA374	129847	IncFIB,IncHI1B	multi	non-mobilizable	-
93	93_S10	AA372	61711	IncI2	single	conjugative	AI350
95	95_S7	AA738	359659	IncHI2A,IncHI2,IncI2	multi	conjugative	AJ047	95_pilon:AA738	3	352595	IncHI2A,IncHI2,IncI2,IncX1	conjugative	AA738	AJ047
96	96_S8	AA738	357611	IncHI2A,IncHI2,IncI2	multi	conjugative	AJ047	96_pilon:AA738	3	352536	IncHI2A,IncHI2,IncI2,IncX1	conjugative	AA738	AJ047
97	97_S12	AA374	173916	IncFIB,IncHI1B,IncHI1B	multi	mobilizable	AI359
98	98_S9	AA374	106806	IncHI1B,IncHI1B	multi	non-mobilizable	AI353
101	41_S9	AA738	198983	IncHI2A,IncN	multi	conjugative	AJ047
102	42_S10	AA738	296800	IncFIB,IncFIC,rep_cluster_2244,IncHI2A,IncN	multi	conjugative	AJ047
104	48_S16	AA372	65132	IncI2	single	mobilizable	AI350
105	58_S25	AA738	347209	IncFIA,IncHI2A,IncHI2	multi	conjugative	AJ047	58_cli:AA738	2	459785	IncFIA,IncFIB,IncHI2A,IncR,IncX1,IncHI2	conjugative	AA738	AJ047
106	59_S26	AA738	307703	IncHI1B,IncHI2A,IncHI2	multi	mobilizable	AJ047
108	64_S31	AA372	63391	IncI2	single	conjugative	AI350
109	65_S32	AA738	277666	IncFIB,IncFIC,rep_cluster_2244,IncHI2A,IncHI2	multi	conjugative	AJ047	65_cli:AA738	2	314421	IncFIB,IncFIC,rep2244,IncHI2A,IncHI2	conjugative	AA738	AJ047

## Sheet: 33 replicon_types
Replicon_formula (In silico)	No of isolates (short read)	Predicted_Size (Kb)	Predicted_mobilizable	No of ARGs	No of isolates (long read)	Replicon_fomula (Long read sequencing)	Sources	Antibiotic resistance genes
FIA	3	150 - 300	conjugative	9			Ani_Hu	aadA2(2), blaTEM-1B (3), cmlA1 (2), dfrA12 (2), floR (3), qnrS1 (2), sul2 (2), sul3 (2), tet(M) (2)
FIA : FIC : rep2327	1	50 -100	non-mobilizable	6			Ani	aadA2(1), blaTEM-106 (1), cmlA1 (1), dfrA12 (1), tet(A) (1), tet(M) (1)
FIA : HI2A : HI2	1	>300	conjugative	15	1	FIA : FIB : HI2A : R : X1 : HI2	Cli	ARR-3(1), aac(3)-IId(1), ant(3'')-Ia(1), aph(3')-Ia (1), aph(6)-Id (1), blaOXA-10 (1), blaTEM-1C (1), dfrA14 (1), dfrA15 (1), mdf(A) (1), mef(B) (1), qnrS2 (1), sul1 (1), tet(A) (2), tet(M) (1)
FIB : FIC : rep2244 : HI2A : HI2	1	200 - 300	conjugative	14	1	FIB : FIC : rep2244 : HI2A : HI2	Cli	aac(3)-IVa(1), aadA1(1), aph(3'')-Ib (1), aph(3')-Ia (1), aph(4)-Ia (1), aph(6)-Id (1), blaCTX-M-55 (1), blaOXA-10 (1), dfrA12 (1), lnu(F) (1), mef(B) (1), qnrS2 (1), tet(A) (1), tet(M) (2)
FIB : FIC : rep2244 : HI2A : N	1	200 - 300	conjugative	6			Cli	aac(3)-IId(1), aph(3'')-Ib (1), aph(6)-Id (1), mef(B) (1), tet(A) (1), tet(M) (1)
FIB : HI1B	2	100 - 150	non-mobilizable	11			Ani-Wa	aadA2(2), aph(3'')-Ib (1), aph(3')-Ia (1), aph(6)-Id (1), cmlA1 (1), dfrA12 (2), floR (2), qnrS1 (1), sul2 (2), sul3 (1), tet(M) (1)
FIB : HI1B : HI1B	2	150 - 200	mobilizable	3			Ani_Hu	aph(3')-Ia (2), mph(A) (2), sul2 (2)
FIB : HI1B : HI1B : N	1	100 - 150	mobilizable	2			Ani	aph(3')-Ia (1), qnrS1 (1)
FIB : HI1B : HI2A : HI2 : N	1	>300	mobilizable	10			Hu	aph(3'')-Ib (1), aph(3')-Ia (1), aph(6)-Id (1), catA2 (1), dfrA14 (1), floR (1), qnrS1 (1), sul2 (1), tet(A) (1), tet(M) (1)
FIB : HI1B : N	2	50 - 150	non-mobilizable	4			Ani_Hu	aac(3)-IId(1), cmlA1 (1), dfrA12 (1), tet(M) (1)
FIB : I2	1	<50	non-mobilizable	0			Hu
FIC : rep2244 : HI2A : HI2	1	>300	conjugative	8			Hu	aac(3)-IId(1), aadA2(1), aph(3')-Ia (1), blaTEM-106 (1), catA2 (1), cmlA1 (1), sul3 (1), tet(M) (1)
HI1B	3	50 - 100	mobilizable	7			Wa-Hu	aadA2(2), blaCARB-2 (1), blaTEM-1B (1), cmlA1 (1), dfrA16 (1), qnrS1 (1), sul3 (1)
HI1B : HI1B	1	100 - 150	non-mobilizable	4			Hu	aadA2(1), dfrA12 (1), sul3 (1), tet(A) (1)
HI1B : HI1B : rep2327	1	50 - 100	mobilizable	2			Hu	blaTEM-106 (1), tet(A) (1)
HI1B : HI2A : HI2	2	200 - 300	mobilizable	16	1	HI2A : HI2	Ani-Cli	aac(3)-IVa(1), aadA1(1), aph(3'')-Ib (2), aph(3')-Ia (2), aph(4)-Ia (1), aph(6)-Id (2), blaCTX-M-14 (1), dfrA12 (1), dfrA14 (1), lnu(F) (1), mef(B) (1), qnrS1 (1), qnrS2 (1), sul2 (1), tet(A) (2), tet(M) (3)
HI1B : HI2A : HI2 : N	4	>300	conjugative	20	2	HI2A : HI2 : N	Ani_Hu	aac(3)-IId(1), aadA2(3), aph(3'')-Ib (4), aph(3')-Ia (4), aph(6)-Id (3), blaTEM-106 (1), blaTEM-1B (1), catA1(1), catA2 (2), cmlA1 (2), dfrA12 (2), dfrA14 (2), dfrA17 (1), floR (3), qnrS1 (3), sul1 (1), sul2 (2), sul3 (2), tet(A) (4), tet(M) (3)
HI1B : X1	2	100 - 150	non-mobilizable	9			Ani_Hu	aac(3)-IIa(1), aadA2(1), blaTEM-106 (1), blaTEM-1B (1), dfrA12 (2), qnrS1 (1), sul2 (1), sul3 (1), tet(A) (1)
HI1B : X2	1	100 - 150	mobilizable	6			Hu	aph(3'')-Ib (1), aph(6)-Id (1), blaTEM-106 (1), cmlA1 (1), sul3 (1), tet(A) (1)
HI1B : rep2327	1	100 - 150	non-mobilizable	2			Ani	blaTEM-106 (1), tet(A) (1)
HI2A : HI2	3	200 - 300	conjugative	17	1	HI2	Ani_Hu	aac(3)-IId(2), aac(3)-IVa(1), aadA2(2), aph(3'')-Ib (1), aph(3')-Ia (3), aph(4)-Ia (1), aph(6)-Id (1), blaCTX-M-14 (1), blaTEM-106 (2), cmlA1 (1), dfrA12 (1), floR (2), fosA3 (1), sul1 (1), sul3 (1), tet(A) (1), tet(M) (3)
HI2A : HI2 : I2	2	>300	conjugative	13			Hu	aac(3)-IId(2), aadA2(2), aph(3'')-Ib (2), aph(3')-Ia (2), aph(6)-Id (2), blaTEM-106 (1), dfrA12 (2), floR (2), qnrS1 (2), sul1 (2), sul3 (2), tet(A) (1), tet(M) (2)
HI2A : HI2 : N	1	200 - 300	conjugative	8			Water	aph(3'')-Ib (1), aph(3')-Ia (1), aph(6)-Id (1), dfrA14 (1), floR (1), qnrS1 (1), sul2 (1), tet(M) (1)
HI2A : HI2 : Y	2	200 - 300	conjugative	15			Ani_Hu	aac(3)-IId(2), aadA22(1), aadA2(1), aph(3'')-Ib (2), aph(3')-Ia (2), aph(6)-Id (2), catA2 (2), dfrA12 (2), floR (2), mph(A) (2), sul1 (2), sul2 (1), sul3 (2), tet(A) (1), tet(M) (2)
HI2A : I2 : N : HI2	1	200 - 300	conjugative	9			Hu	aadA2(1), aph(3')-Ia (1), cmlA1 (1), dfrA12 (1), mph(A) (1), qnrS1 (1), sul3 (1), tet(A) (1), tet(M) (1)
HI2A : N	1	150 -200	conjugative	2			Cli	mef(B) (1), tet(M) (1)
I2	9	50 - 100	conjugative, non/mobilizable	1	2	I2	Ani_Hu_Wa_Cli	mef(B) (2)
N	1	50 - 100	non-mobilizable	7			Ani	aadA2(1), aph(3')-Ia (1), blaOXA-10 (1), dfrA12 (1), mef(B) (1), qnrS1 (1), sul3 (1)
P	7	50 - 100	conjugative, mobilizable	1	1	P	Ani_Hu	qnrS1 (1)
X1	1	<50	non-mobilizable	6			Hu	aph(3')-Ia (1), blaTEM-1B (1), cmlA1 (1), dfrA12 (1), mef(B) (1), sul3 (1)
X4	5	<50	conjugative	3			Ani_Hu	aac(3)-IIa(1), aac(3)-IId(1), aph(3')-Ia (1)
undetected	6	<50	conjugative, non-mobilizable	0			Ani_Hu

## Sheet: Accession Number
Accession	Study	Sample	Experiment	Edit Experiment	Submission Date	Status	Unique Name
ERR6504149	ERP131249	ERS7421260	ERX6131064	Edit	2021-08-15	Confidential	webin-reads-VNHN08_96
ERR6504148	ERP131249	ERS7421259	ERX6131063	Edit	2021-08-15	Confidential	webin-reads-VNHN08_95
ERR6504081	ERP131249	ERS7421250	ERX6130996	Edit	2021-08-15	Confidential	webin-reads-VNHN08_86
ERR6504080	ERP131249	ERS7421248	ERX6130995	Edit	2021-08-15	Confidential	webin-reads-VNHN08_84
ERR6504079	ERP131249	ERS7421240	ERX6130994	Edit	2021-08-15	Confidential	webin-reads-VNHN08_76
ERR6504078	ERP131249	ERS7421174	ERX6130993	Edit	2021-08-15	Confidential	webin-reads-VNHN08_7
ERR6504077	ERP131249	ERS7421211	ERX6130992	Edit	2021-08-15	Confidential	webin-reads-VNHN08_47
ERR6504076	ERP131249	ERS7421185	ERX6130991	Edit	2021-08-15	Confidential	webin-reads-VNHN08_19
ERR6504075	ERP131249	ERS7421270	ERX6130990	Edit	2021-08-15	Confidential	webin-reads-NHTD_65
ERR6504074	ERP131249	ERS7421267	ERX6130989	Edit	2021-08-15	Confidential	webin-reads-NHTD_58
ERR6503713	ERP131249	ERS7421263	ERX6130589	Edit	2021-08-15	Confidential	VNHN08_99
ERR6503712	ERP131249	ERS7421262	ERX6130588	Edit	2021-08-15	Confidential	VNHN08_98
ERR6503711	ERP131249	ERS7421261	ERX6130587	Edit	2021-08-15	Confidential	VNHN08_97
ERR6503710	ERP131249	ERS7421260	ERX6130586	Edit	2021-08-15	Confidential	VNHN08_96
ERR6503709	ERP131249	ERS7421259	ERX6130585	Edit	2021-08-15	Confidential	VNHN08_95
ERR6503708	ERP131249	ERS7421258	ERX6130584	Edit	2021-08-15	Confidential	VNHN08_94
ERR6503707	ERP131249	ERS7421257	ERX6130583	Edit	2021-08-15	Confidential	VNHN08_93
ERR6503706	ERP131249	ERS7421256	ERX6130582	Edit	2021-08-15	Confidential	VNHN08_92
ERR6503705	ERP131249	ERS7421255	ERX6130581	Edit	2021-08-15	Confidential	VNHN08_91
ERR6503704	ERP131249	ERS7421254	ERX6130580	Edit	2021-08-15	Confidential	VNHN08_90
ERR6503703	ERP131249	ERS7421176	ERX6130502	Edit	2021-08-15	Confidential	VNHN08_9
ERR6503702	ERP131249	ERS7421253	ERX6130579	Edit	2021-08-15	Confidential	VNHN08_89
ERR6503701	ERP131249	ERS7421252	ERX6130578	Edit	2021-08-15	Confidential	VNHN08_88
ERR6503700	ERP131249	ERS7421251	ERX6130577	Edit	2021-08-15	Confidential	VNHN08_87
ERR6503699	ERP131249	ERS7421250	ERX6130576	Edit	2021-08-15	Confidential	VNHN08_86
ERR6503698	ERP131249	ERS7421249	ERX6130575	Edit	2021-08-15	Confidential	VNHN08_85
ERR6503697	ERP131249	ERS7421248	ERX6130574	Edit	2021-08-15	Confidential	VNHN08_84
ERR6503696	ERP131249	ERS7421247	ERX6130573	Edit	2021-08-15	Confidential	VNHN08_83
ERR6503695	ERP131249	ERS7421246	ERX6130572	Edit	2021-08-15	Confidential	VNHN08_82
ERR6503694	ERP131249	ERS7421245	ERX6130571	Edit	2021-08-15	Confidential	VNHN08_81
ERR6503693	ERP131249	ERS7421244	ERX6130570	Edit	2021-08-15	Confidential	VNHN08_80
ERR6503692	ERP131249	ERS7421175	ERX6130501	Edit	2021-08-15	Confidential	VNHN08_8
ERR6503691	ERP131249	ERS7421243	ERX6130569	Edit	2021-08-15	Confidential	VNHN08_79
ERR6503690	ERP131249	ERS7421242	ERX6130568	Edit	2021-08-15	Confidential	VNHN08_78
ERR6503689	ERP131249	ERS7421241	ERX6130567	Edit	2021-08-15	Confidential	VNHN08_77
ERR6503688	ERP131249	ERS7421240	ERX6130566	Edit	2021-08-15	Confidential	VNHN08_76
ERR6503687	ERP131249	ERS7421239	ERX6130565	Edit	2021-08-15	Confidential	VNHN08_75
ERR6503686	ERP131249	ERS7421238	ERX6130564	Edit	2021-08-15	Confidential	VNHN08_74
ERR6503685	ERP131249	ERS7421237	ERX6130563	Edit	2021-08-15	Confidential	VNHN08_73
ERR6503684	ERP131249	ERS7421236	ERX6130562	Edit	2021-08-15	Confidential	VNHN08_72
ERR6503683	ERP131249	ERS7421235	ERX6130561	Edit	2021-08-15	Confidential	VNHN08_71
ERR6503682	ERP131249	ERS7421234	ERX6130560	Edit	2021-08-15	Confidential	VNHN08_70
ERR6503681	ERP131249	ERS7421174	ERX6130500	Edit	2021-08-15	Confidential	VNHN08_7
ERR6503680	ERP131249	ERS7421233	ERX6130559	Edit	2021-08-15	Confidential	VNHN08_69
ERR6503679	ERP131249	ERS7421232	ERX6130558	Edit	2021-08-15	Confidential	VNHN08_68
ERR6503678	ERP131249	ERS7421231	ERX6130557	Edit	2021-08-15	Confidential	VNHN08_67
ERR6503677	ERP131249	ERS7421230	ERX6130556	Edit	2021-08-15	Confidential	VNHN08_66
ERR6503676	ERP131249	ERS7421229	ERX6130555	Edit	2021-08-15	Confidential	VNHN08_65
ERR6503675	ERP131249	ERS7421228	ERX6130554	Edit	2021-08-15	Confidential	VNHN08_64
ERR6503674	ERP131249	ERS7421227	ERX6130553	Edit	2021-08-15	Confidential	VNHN08_63
ERR6503673	ERP131249	ERS7421226	ERX6130552	Edit	2021-08-15	Confidential	VNHN08_62
ERR6503672	ERP131249	ERS7421225	ERX6130551	Edit	2021-08-15	Confidential	VNHN08_61
ERR6503671	ERP131249	ERS7421224	ERX6130550	Edit	2021-08-15	Confidential	VNHN08_60
ERR6503670	ERP131249	ERS7421173	ERX6130499	Edit	2021-08-15	Confidential	VNHN08_6
ERR6503669	ERP131249	ERS7421223	ERX6130549	Edit	2021-08-15	Confidential	VNHN08_59
ERR6503668	ERP131249	ERS7421222	ERX6130548	Edit	2021-08-15	Confidential	VNHN08_58
ERR6503667	ERP131249	ERS7421221	ERX6130547	Edit	2021-08-15	Confidential	VNHN08_57
ERR6503666	ERP131249	ERS7421220	ERX6130546	Edit	2021-08-15	Confidential	VNHN08_56
ERR6503665	ERP131249	ERS7421219	ERX6130545	Edit	2021-08-15	Confidential	VNHN08_55
ERR6503664	ERP131249	ERS7421218	ERX6130544	Edit	2021-08-15	Confidential	VNHN08_54
ERR6503663	ERP131249	ERS7421217	ERX6130543	Edit	2021-08-15	Confidential	VNHN08_53
ERR6503662	ERP131249	ERS7421216	ERX6130542	Edit	2021-08-15	Confidential	VNHN08_52
ERR6503661	ERP131249	ERS7421215	ERX6130541	Edit	2021-08-15	Confidential	VNHN08_51
ERR6503660	ERP131249	ERS7421214	ERX6130540	Edit	2021-08-15	Confidential	VNHN08_50
ERR6503659	ERP131249	ERS7421172	ERX6130498	Edit	2021-08-15	Confidential	VNHN08_5
ERR6503658	ERP131249	ERS7421213	ERX6130539	Edit	2021-08-15	Confidential	VNHN08_49
ERR6503657	ERP131249	ERS7421212	ERX6130538	Edit	2021-08-15	Confidential	VNHN08_48
ERR6503656	ERP131249	ERS7421211	ERX6130537	Edit	2021-08-15	Confidential	VNHN08_47
ERR6503655	ERP131249	ERS7421210	ERX6130536	Edit	2021-08-15	Confidential	VNHN08_46
ERR6503654	ERP131249	ERS7421209	ERX6130535	Edit	2021-08-15	Confidential	VNHN08_45
ERR6503653	ERP131249	ERS7421208	ERX6130534	Edit	2021-08-15	Confidential	VNHN08_44
ERR6503652	ERP131249	ERS7421207	ERX6130533	Edit	2021-08-15	Confidential	VNHN08_43
ERR6503651	ERP131249	ERS7421206	ERX6130532	Edit	2021-08-15	Confidential	VNHN08_42
ERR6503650	ERP131249	ERS7421205	ERX6130531	Edit	2021-08-15	Confidential	VNHN08_40
ERR6503649	ERP131249	ERS7421171	ERX6130497	Edit	2021-08-15	Confidential	VNHN08_4
ERR6503648	ERP131249	ERS7421204	ERX6130530	Edit	2021-08-15	Confidential	VNHN08_39
ERR6503647	ERP131249	ERS7421203	ERX6130529	Edit	2021-08-15	Confidential	VNHN08_38
ERR6503646	ERP131249	ERS7421202	ERX6130528	Edit	2021-08-15	Confidential	VNHN08_37
ERR6503645	ERP131249	ERS7421201	ERX6130527	Edit	2021-08-15	Confidential	VNHN08_36
ERR6503644	ERP131249	ERS7421200	ERX6130526	Edit	2021-08-15	Confidential	VNHN08_35
ERR6503643	ERP131249	ERS7421199	ERX6130525	Edit	2021-08-15	Confidential	VNHN08_34
ERR6503642	ERP131249	ERS7421198	ERX6130524	Edit	2021-08-15	Confidential	VNHN08_33
ERR6503641	ERP131249	ERS7421197	ERX6130523	Edit	2021-08-15	Confidential	VNHN08_32
ERR6503640	ERP131249	ERS7421196	ERX6130522	Edit	2021-08-15	Confidential	VNHN08_31
ERR6503639	ERP131249	ERS7421195	ERX6130521	Edit	2021-08-15	Confidential	VNHN08_30
ERR6503638	ERP131249	ERS7421170	ERX6130496	Edit	2021-08-15	Confidential	VNHN08_3
ERR6503637	ERP131249	ERS7421194	ERX6130520	Edit	2021-08-15	Confidential	VNHN08_29
ERR6503636	ERP131249	ERS7421193	ERX6130519	Edit	2021-08-15	Confidential	VNHN08_28
ERR6503635	ERP131249	ERS7421192	ERX6130518	Edit	2021-08-15	Confidential	VNHN08_27
ERR6503634	ERP131249	ERS7421191	ERX6130517	Edit	2021-08-15	Confidential	VNHN08_26
ERR6503633	ERP131249	ERS7421190	ERX6130516	Edit	2021-08-15	Confidential	VNHN08_25
ERR6503632	ERP131249	ERS7421189	ERX6130515	Edit	2021-08-15	Confidential	VNHN08_24
ERR6503631	ERP131249	ERS7421188	ERX6130514	Edit	2021-08-15	Confidential	VNHN08_23
ERR6503630	ERP131249	ERS7421187	ERX6130513	Edit	2021-08-15	Confidential	VNHN08_21
ERR6503629	ERP131249	ERS7421186	ERX6130512	Edit	2021-08-15	Confidential	VNHN08_20
ERR6503628	ERP131249	ERS7421169	ERX6130495	Edit	2021-08-15	Confidential	VNHN08_2
ERR6503627	ERP131249	ERS7421185	ERX6130511	Edit	2021-08-15	Confidential	VNHN08_19
ERR6503626	ERP131249	ERS7421184	ERX6130510	Edit	2021-08-15	Confidential	VNHN08_18
ERR6503625	ERP131249	ERS7421183	ERX6130509	Edit	2021-08-15	Confidential	VNHN08_17
ERR6503624	ERP131249	ERS7421182	ERX6130508	Edit	2021-08-15	Confidential	VNHN08_16
ERR6503623	ERP131249	ERS7421181	ERX6130507	Edit	2021-08-15	Confidential	VNHN08_15
ERR6503622	ERP131249	ERS7421180	ERX6130506	Edit	2021-08-15	Confidential	VNHN08_14
ERR6503621	ERP131249	ERS7421179	ERX6130505	Edit	2021-08-15	Confidential	VNHN08_13
ERR6503620	ERP131249	ERS7421178	ERX6130504	Edit	2021-08-15	Confidential	VNHN08_12
ERR6503619	ERP131249	ERS7421177	ERX6130503	Edit	2021-08-15	Confidential	VNHN08_11
ERR6503618	ERP131249	ERS7421264	ERX6130590	Edit	2021-08-15	Confidential	VNHN08_100
ERR6503617	ERP131249	ERS7421168	ERX6130494	Edit	2021-08-15	Confidential	VNHN08_1
ERR6503616	ERP131249	ERS7421270	ERX6130598	Edit	2021-08-15	Confidential	NHTD_65
ERR6503615	ERP131249	ERS7421269	ERX6130597	Edit	2021-08-15	Confidential	NHTD_64
ERR6503614	ERP131249	ERS7421268	ERX6130596	Edit	2021-08-15	Confidential	NHTD_59
ERR6503613	ERP131249	ERS7421267	ERX6130595	Edit	2021-08-15	Confidential	NHTD_58
ERR6503612	ERP131249	ERS7421272	ERX6130594	Edit	2021-08-15	Confidential	NHTD_48
ERR6503611	ERP131249	ERS7421271	ERX6130593	Edit	2021-08-15	Confidential	NHTD_43
ERR6503610	ERP131249	ERS7421266	ERX6130592	Edit	2021-08-15	Confidential	NHTD_42
ERR6503609	ERP131249	ERS7421265	ERX6130591	Edit	2021-08-15	Confidential	NHTD_41
